# Supplementary material for: Extracellular vesicle-mediated transfer of CLIC1 protein is a novel mechanism for the regulation of glioblastoma growth
Source: Oncotarget. 2015 Sep 30;6(31):31413–27. doi: 10.18632/oncotarget.5105 (PMC4741615; doi:10.18632/oncotarget.5105)
Supplement: Supplementary file 2 [file oncotarget-06-31413-s002.xlsx]

## Sheet: #1 NT EVs
Protein names	Gene names	Peptides	Unique peptides	PEP	Sequence coverage (%)
Ubiquitin-like modifier-activating enzyme 6	UBA6	25	25	3.2177e-197	26
Extended synaptotagmin-2	ESYT2	6	6	2.0099e-24	6.8
Centromere/kinetochore protein zw10 homolog	ZW10	2	2	1.3833e-08	3.2
Soluble scavenger receptor cysteine-rich domain-containing protein SSC5D	SSC5D	6	6	4.4326e-171	4.5
SH3 and PX domain-containing protein 2B	SH3PXD2B	3	3	2.2508e-09	3.1
Aconitate hydratase, mitochondrial	ACO2	3	3	1.8531e-08	4.5
Vascular endothelial growth factor A	VEGFA;VEGF	6	6	1.8468e-24	15.6
Alpha-adducin	ADD1	15	15	3.7377e-100	25.5
Coiled-coil alpha-helical rod protein 1	CCHCR1	2	2	0.00017577	1.8
Proteasome subunit beta type-9;Proteasome subunit beta type	PSMB9	11	11	5.1356e-148	65.8
HLA class I histocompatibility antigen, Cw-5 alpha chain;HLA class I histocompatibility antigen, Cw-8 alpha chain	HLA-C	24	4	0	49.6
Epidermal growth factor receptor substrate 15-like 1	EPS15L1	3	3	3.2666e-07	3.7
	LOC401307	2	2	2.5315e-35	27
Vacuolar protein sorting-associated protein 37C	VPS37C	11	11	7.4138e-229	36.1
CCR4-NOT transcription complex subunit 1	CNOT1	28	28	7.34e-161	13.5
Rab3 GTPase-activating protein catalytic subunit	RAB3GAP1	2	2	5.058e-41	2.8
Microtubule-associated proteins 1A/1B light chain 3 beta 2;Microtubule-associated proteins 1A/1B light chain 3B	MAP1LC3B2;MAP1LC3B	4	2	5.3952e-30	30.4
NEDD8-activating enzyme E1 regulatory subunit	NAE1	2	2	1.3962e-09	5.8
3(2),5-bisphosphate nucleotidase 1	BPNT1	2	2	8.1269e-06	6.2
Abl interactor 1	ABI1	14	10	4.5743e-175	27.7
Protein FAM115C	FAM115C	7	7	3.7324e-22	8.5
Septin-8	2015-09-08	2	1	1.8513e-12	4.8
Signal peptide peptidase-like 2B	SPPL2B	2	2	3.7716e-09	3
ADP-sugar pyrophosphatase	NUDT5	4	4	1.3885e-15	22.8
WW domain-binding protein 2	WBP2	6	6	1.1551e-25	20.7
Spectrin alpha chain, brain	SPTAN1	10	10	3.4762e-41	4.6
Dynein light chain Tctex-type 3	DYNLT3	2	2	4.0687e-15	17.8
Obscurin	OBSCN	2	2	3.6608e-05	0.2
Prostaglandin E synthase 2;Prostaglandin E synthase 2 truncated form	PTGES2	3	3	4.3331e-10	8.2
Rho GTPase-activating protein 22	ARHGAP22	3	3	3.6423e-07	5
Guanine nucleotide-binding protein G(s) subunit alpha isoforms XLas;Guanine nucleotide-binding protein G(s) subunit alpha isoforms short	GNAS	23	19	0	22.8
CD99 antigen	CD99	7	7	2.1412e-231	35.1
Dedicator of cytokinesis protein 11	DOCK11	8	6	1.7224e-27	4.6
Ubiquitin fusion degradation protein 1 homolog	UFD1L	3	3	1.2757e-06	11.1
Netrin-G1	NTNG1	8	8	8.9897e-36	14.5
Sorting nexin-1	SNX1	5	3	6.3953e-19	11.9
Sickle tail protein homolog	SKT;KIAA1217	5	5	2.9197e-09	2.7
N-alpha-acetyltransferase 10;N-alpha-acetyltransferase 11	NAA10;NAA11	3	3	8.34e-14	14
CD81 antigen	CD81	5	5	0	29.6
Protein diaphanous homolog 2	DIAPH2	12	12	5.1044e-33	11.9
Tumor suppressor p53-binding protein 1	TP53BP1	4	4	1.3351e-17	2.1
Serine/threonine-protein phosphatase 2A activator	PPP2R4;DKFZp781M17165	5	5	1.7806e-12	15.1
Phosphatidylinositol 4-phosphate 5-kinase type-1 alpha	PIP5K1A	15	6	3.0474e-98	33.1
Protein FAM127A;Protein FAM127B	FAM127A;FAM127B	3	3	9.9012e-07	24.8
Coronin-1C	CORO1C	11	10	8.5886e-40	24.5
Casein kinase I isoform gamma-3	CSNK1G3	18	5	1.8025e-78	34.5
Protein Wnt;Protein Wnt-7b	WNT7B	4	4	1.097e-07	10.5
Afadin	MLLT4	15	15	1.3296e-157	10.2
Junctional adhesion molecule B	JAM2	9	9	7.1026e-91	32.2
Glycogen synthase kinase-3 alpha	GSK3A	5	3	6.9656e-17	11.8
Pyruvate dehydrogenase phosphatase regulatory subunit, mitochondrial	PDPR	3	3	1.3294e-11	3.4
Sorcin	SRI	11	11	5.6559e-83	55.6
tRNA 2-phosphotransferase 1	TRPT1	2	2	3.7637e-17	11.4
Tubulin alpha-4A chain	TUBA4A	29	4	0	60.5
V-type proton ATPase subunit E 1	ATP6V1E1	2	2	1.7119e-14	8.4
Protein FAM98B	FAM98B	2	2	2.1513e-11	5.3
Microfibril-associated glycoprotein 4	MFAP4	7	7	1.6522e-163	21.9
Tetraspanin-4	TSPAN4	6	6	0	24.9
Cadherin-2	CDH2	14	13	6.0896e-254	19.6
TFIIH basal transcription factor complex helicase XPD subunit	ERCC2	3	3	1.7257e-08	3.6
Matrin-3	MATR3	12	12	0	19
Pituitary tumor-transforming gene 1 protein-interacting protein	PTTG1IP	2	2	5.399e-14	10.6
Granulocyte colony-stimulating factor	CSF3	2	2	4.8285e-10	5.8
Serine hydroxymethyltransferase, cytosolic;Serine hydroxymethyltransferase	SHMT1	2	1	3.6698e-22	5.2
HLA class I histocompatibility antigen, A-2 alpha chain	HLA-A	34	1	0	79.5
Voltage-dependent L-type calcium channel subunit alpha-1D	CACNA1D	3	3	7.786e-07	0.6
Casein kinase I isoform epsilon;Casein kinase I isoform delta	CSNK1D;CSNK1E	2	2	0.00012697	5.6
Eukaryotic translation initiation factor 3 subunit L	EIF3EIP;EIF3L	20	20	8.3589e-250	37.9
Copine-1	CPNE1	14	14	2.0947e-239	22.1
Large proline-rich protein BAG6	BAG6;BAT3	13	13	7.8765e-85	12.7
Tenascin-X	TNXB	67	67	0	24.3
Tubulin--tyrosine ligase-like protein 12	TTLL12	4	4	1.3571e-147	8.5
	FBLN1	3	1	9.3082e-46	4
26S proteasome non-ATPase regulatory subunit 10	PSMD10	11	11	3.7114e-49	58
Hydroxymethylglutaryl-CoA lyase, mitochondrial	HMGCL	5	5	2.841e-56	16.6
F-actin-capping protein subunit beta	CAPZB	12	11	1.7396e-107	38.9
Lymphocyte function-associated antigen 3	CD58	3	3	7.5949e-54	13.6
Polyadenylate-binding protein 4	PABPC4	28	16	0	44.3
Complement decay-accelerating factor	CD55;DAF	9	9	6.5318e-22	18.5
Proactivator polypeptide;Saposin-A;Saposin-B-Val;Saposin-B;Saposin-C;Saposin-D	PSAP	4	4	5.1721e-40	8.6
HLA class I histocompatibility antigen, alpha chain F	HLA-F	15	9	1.7483e-190	36.2
GRIP1-associated protein 1	GRIPAP1	2	2	1.7334e-05	3.2
Sodium bicarbonate cotransporter 3	SLC4A7	30	28	0	27.8
Thioredoxin reductase 1, cytoplasmic	TXNRD1	8	8	3.6602e-41	13.6
Nucleosome assembly protein 1-like 1	NAP1L1	5	3	5.4835e-54	14.6
Proteasome activator complex subunit 3	PSME3	3	3	4.9434e-10	13
Equilibrative nucleoside transporter 1	SLC29A1	4	4	1.0092e-22	8.4
Histone deacetylase 2;Histone deacetylase	HDAC2	5	2	1.5066e-36	11.7
Eukaryotic translation initiation factor 3 subunit H	EIF3S3;EIF3H	3	3	2.6773e-10	7.7
Eukaryotic translation initiation factor 3 subunit F	EIF3F	11	11	1.1908e-182	35.8
Phospholipid transfer protein	PLTP	20	20	0	53
Superoxide dismutase [Mn], mitochondrial;Superoxide dismutase	SOD2	3	3	2.2202e-22	13.1
Small nuclear ribonucleoprotein-associated protein;Small nuclear ribonucleoprotein-associated proteins B and B;Small nuclear ribonucleoprotein-associated protein N	SNRPN;SNRPB	5	5	8.0437e-20	15.6
Insulin-like growth factor-binding protein 3	IGFBP3	3	3	2.8836e-10	9.6
Pescadillo homolog	PES1	2	2	1.4809e-07	3.1
AP-1 complex subunit gamma-1	AP1G1	5	5	1.3328e-23	5.7
Ubiquitin-conjugating enzyme E2 L3	UBE2L3	6	6	4.0152e-57	30.7
5-AMP-activated protein kinase subunit gamma-1	PRKAG1	12	9	9.6033e-122	40.2
Threonine--tRNA ligase, cytoplasmic	TARS	22	22	2.5041e-117	28.3
Pleckstrin homology domain-containing family B member 2	PLEKHB2	5	5	6.4355e-34	18.1
Excitatory amino acid transporter 1	SLC1A3	4	4	3.3334e-54	7
Eukaryotic translation initiation factor 2A	EIF2A	4	4	1.4578e-09	9.4
Pumilio homolog 1;Pumilio homolog 2	PUM1;PUM2	6	6	3.4374e-17	4.7
Calnexin	CANX	6	6	4.3038e-38	10.4
Microtubule-associated protein 1S;MAP1S heavy chain;MAP1S light chain	MAP1S	5	5	1.112e-63	5.5
F-box/WD repeat-containing protein 11	FBXW11	3	3	4.7572e-06	5.2
Rab GTPase-binding effector protein 2	RABEP2	4	4	9.9792e-13	7.4
NADPH:adrenodoxin oxidoreductase, mitochondrial	FDXR	13	13	1.418e-116	28.1
Amyloid beta A4 protein;N-APP;Soluble APP-alpha;Soluble APP-beta;C99;Beta-amyloid protein 42;Beta-amyloid protein 40;C83;P3(42);P3(40);C80;Gamma-secretase C-terminal fragment 59;Gamma-secretase C-terminal fragment 57;Gamma-secretase C-terminal fragment 50;C31	APP	3	2	7.8289e-17	4.7
Protein-glutamine gamma-glutamyltransferase 2	TGM2	7	7	6.6634e-43	13
Ras-related protein Rab-5A	RAB5A	8	4	3.5084e-112	45.6
Small nuclear ribonucleoprotein Sm D3	SNRPD3	2	2	3.5722e-21	15.1
Citrate synthase, mitochondrial;Citrate synthase	CS	17	17	4.7585e-185	35.2
Lysophosphatidic acid receptor 1	LPAR1	5	5	9.1286e-19	18.1
Protein RUFY3	RUFY3	3	3	2.093e-09	7.5
Cysteine--tRNA ligase, cytoplasmic	CARS	13	13	2.1755e-43	19.7
Transmembrane protein C2orf18	C2orf18	3	3	3.5754e-09	7
60S ribosomal protein L18a	RPL18A	12	12	1.1304e-59	43.8
Solute carrier family 26 member 6	SLC26A6	2	2	4.9685e-05	2.4
Serine-threonine kinase receptor-associated protein	STRAP	18	18	9.8317e-279	53.2
Interferon alpha/beta receptor 1	IFNAR1	4	4	6.7845e-08	7.5
Prostaglandin E synthase 3	PTGES3	5	5	1.4705e-13	30.6
Probable E3 ubiquitin-protein ligase makorin-2	MKRN2	3	3	8.3902e-09	7.2
Short/branched chain specific acyl-CoA dehydrogenase, mitochondrial	ACADSB	2	2	6.2419e-64	6.9
Abhydrolase domain-containing protein 14B	ABHD14B	4	4	2.7708e-13	19.5
6-phosphogluconate dehydrogenase, decarboxylating	PGD	21	21	1.1666e-278	48.2
Serine/threonine-protein kinase 24;Serine/threonine-protein kinase 24 36 kDa subunit;Serine/threonine-protein kinase 24 12 kDa subunit	STK24	14	6	6.8887e-59	34.7
Procollagen-lysine,2-oxoglutarate 5-dioxygenase 1	PLOD1	45	45	0	62.9
Rab proteins geranylgeranyltransferase component A 1	CHM	2	2	2.3584e-07	4.1
Uncharacterized protein KIAA0528	KIAA0528	4	4	9.6782e-10	3.6
Probable palmitoyltransferase ZDHHC20	ZDHHC20	3	3	3.2052e-09	10.1
Annexin A7;Annexin	ANXA7	14	14	4.0096e-166	30.9
Heterogeneous nuclear ribonucleoprotein D0	HNRNPD	4	3	1.314e-13	13.5
Ras GTPase-activating protein 1	RASA1	6	6	8.2079e-24	7.8
Follistatin-related protein 1	FSTL1	5	5	1.3614e-25	11.7
CD166 antigen	ALCAM	30	30	0	55.6
Macrophage-capping protein	CAPG	11	11	2.5347e-114	32.5
Protein lifeguard 3	TMBIM1	2	2	7.6165e-10	4.8
Serine incorporator 3	SERINC3	7	7	3.6164e-19	11
Polyubiquitin-C;Ubiquitin;Polyubiquitin-B;Ubiquitin;Ubiquitin-60S ribosomal protein L40;Ubiquitin;60S ribosomal protein L40	UBC;UBB;UBA52	10	1	0	83.9
ELAV-like protein 1	ELAVL1	6	6	8.7077e-23	19
Annexin A11;Annexin	ANXA11	11	11	5.2494e-57	23.8
Eukaryotic translation initiation factor 3 subunit D	EIF3D	5	5	4.3071e-23	10.9
Cytochrome b reductase 1	CYBRD1	4	4	5.4038e-27	18.5
ADP-ribosylation factor-like protein 1	ARL1	4	4	4.2376e-265	27.6
Heterogeneous nuclear ribonucleoproteins C1/C2	HNRNPC	12	12	3.1398e-139	34.3
N-acetylglucosamine-6-sulfatase	GNS	3	3	3.0769e-10	5.1
Histone deacetylase 6	HDAC6	4	4	2.025e-22	3.5
Coatomer subunit beta	COPB2	21	21	4.0203e-180	27.4
26S proteasome non-ATPase regulatory subunit 5	PSMD5	6	6	9.1789e-26	13.5
Ras-related protein Ral-B	RALB	12	9	6.4308e-293	42.1
Protein FAM18B1;Protein FAM18B2	FAM18B2;FAM18B1;FAM18B2-CDRT4	3	3	6.7173e-06	13.7
RAF proto-oncogene serine/threonine-protein kinase	RAF1	7	1	1.6388e-18	13.4
Serine/threonine-protein kinase MST4	MST4	15	5	3.8439e-68	32
Pyridoxine-5-phosphate oxidase	PNPO	2	2	2.487e-12	8.8
Complement factor B;Complement factor B Ba fragment;Complement factor B Bb fragment	CFB	9	8	4.7014e-38	7.3
Serine/arginine-rich splicing factor 3	SRSF3	3	3	3.3746e-59	16.5
Lysosome-associated membrane glycoprotein 2	LAMP2	5	5	3.5232e-100	9.8
Trifunctional enzyme subunit beta, mitochondrial;3-ketoacyl-CoA thiolase	HADHB	7	7	4.8771e-33	14.3
DNA mismatch repair protein Msh2	MSH2	10	10	3.1484e-21	10.1
Calsyntenin-1;Soluble Alc-alpha;CTF1-alpha	CLSTN1	9	9	4.1172e-63	8.8
Metalloreductase STEAP2	STEAP2	7	7	1.019e-27	14.9
Protein disulfide-isomerase A6	PDIA6	3	3	1.7371e-43	7.8
Interleukin-6	IL6	6	6	1.9714e-21	29.2
Tetraspanin-9	TSPAN9	4	4	8.7344e-93	16.6
TBC1 domain family member 10A	TBC1D10A	8	8	1.4676e-18	19.3
GTP-binding nuclear protein Ran	RAN	15	15	1.5507e-284	48.5
Eukaryotic translation initiation factor 3 subunit C	EIF3CL;EIF3C	11	11	8.5509e-44	10.3
Septin-10	2015-09-10	4	3	6.1692e-14	6.1
Transcription elongation factor B polypeptide 2	TCEB2	5	5	7.165e-18	39.1
Ubiquitin carboxyl-terminal hydrolase 24;Ubiquitin carboxyl-terminal hydrolase	USP24	8	8	1.0627e-20	3.6
Heterogeneous nuclear ribonucleoprotein L-like	HNRPLL	3	3	1.0553e-13	6.5
Tubby-related protein 3	TULP3	3	3	2.5032e-07	5.4
HBS1-like protein	HBS1L	5	5	4.0286e-70	7.6
V-type proton ATPase catalytic subunit A	ATP6V1A	18	18	0	38.6
Receptor-type tyrosine-protein phosphatase alpha	PTPRA	10	9	6.8259e-87	16.9
Conserved oligomeric Golgi complex subunit 2	COG2	5	5	3.5851e-33	7.2
Tetraspanin-5	TSPAN5	2	2	2.6366e-13	11.2
Delta-aminolevulinic acid dehydratase	ALAD	10	10	3.5408e-100	28.8
Glyoxalase domain-containing protein 4	GLOD4	4	4	6.6702e-15	13.4
Long-chain-fatty-acid--CoA ligase 1	ACSL1	5	5	6.5483e-21	6.9
	CAST	3	3	1.4636e-06	3.9
Protein EVI2B	EVI2B	5	5	2.4263e-15	9.3
Tumor necrosis factor receptor superfamily member 10B	TNFRSF10B	7	7	6.3436e-208	15.9
Sodium- and chloride-dependent glycine transporter 1;Transporter	SLC6A9	5	3	1.1087e-78	9.3
Junctional adhesion molecule A	F11R	9	9	3.9372e-94	31.7
Ras-related protein R-Ras2	RRAS2	11	8	1.8827e-220	51.9
2,4-dienoyl-CoA reductase, mitochondrial	DECR1	9	9	2.6892e-47	32.2
Ephrin type-A receptor 4	EPHA4	5	3	2.9824e-27	5.6
Tumor necrosis factor alpha-induced protein 8	TNFAIP8	4	4	2.9794e-58	17.1
Eukaryotic peptide chain release factor subunit 1	ETF1	8	8	7.9244e-40	20.8
Phosphatidylinositol transfer protein beta isoform	PITPNB	13	12	5.8785e-39	53.8
Ubiquitin carboxyl-terminal hydrolase 7;Ubiquitin carboxyl-terminal hydrolase	USP7	6	6	1.9929e-31	5.4
H(+)/Cl(-) exchange transporter 3	CLCN3	9	6	3.773e-23	9.3
TOM1-like protein 1	TOM1L1	5	5	8.1922e-23	13.4
Medium-chain specific acyl-CoA dehydrogenase, mitochondrial	ACADM	7	7	2.8775e-215	21.6
Renin receptor	ATP6AP2	5	5	1.7793e-98	18
Cytoplasmic dynein 1 intermediate chain 2	DYNC1I2	6	6	2.7776e-164	8
Eukaryotic translation initiation factor 3 subunit K	EIF3K	4	4	3.5357e-57	17.4
Endophilin-B2	SH3GLB2	2	1	2.5227e-07	5.8
Serine/threonine-protein phosphatase 2A 56 kDa regulatory subunit epsilon isoform	PPP2R5E	7	5	7.3001e-41	18.6
Protein transport protein Sec24B	SEC24B	4	4	3.1598e-17	2.9
Neogenin	NEO1	21	21	6.3058e-126	19.4
Scavenger receptor class B member 1	SCARB1	9	9	8.4082e-31	20.2
Phosphoribosyl pyrophosphate synthase-associated protein 2	PRPSAP2	2	1	2.1484e-10	7.6
Mitotic-spindle organizing protein 2B;Mitotic-spindle organizing protein 2A	MZT2B;MZT2A	4	4	2.5198e-13	25.2
CB1 cannabinoid receptor-interacting protein 1	CNRIP1	2	2	9.9637e-13	21.3
Protein FAM176A	FAM176A	3	2	2.2081e-38	21.1
Hyccin	FAM126A	11	11	2.1495e-53	31.5
10 kDa heat shock protein, mitochondrial	HSPE1	3	3	2.4358e-11	34.3
Gamma-glutamylcyclotransferase	GGCT	2	2	4.2996e-05	11.2
Protein MON2 homolog	MON2	7	7	1.2844e-35	3.6
DNA-directed RNA polymerase I subunit RPA1;DNA-directed RNA polymerase	POLR1A	5	5	1.2523e-26	2.3
Protein diaphanous homolog 1	DIAPH1	7	7	6.0472e-19	5.2
Carboxy-terminal domain RNA polymerase II polypeptide A small phosphatase 1	CTDSP1	3	3	1.2181e-13	17.6
26S proteasome non-ATPase regulatory subunit 6	PSMD6	25	25	0	49.1
NF-kappa-B essential modulator	IKBKG	4	4	9.9695e-22	12.2
DNA-directed RNA polymerase II subunit RPB2;DNA-directed RNA polymerase	POLR2B	24	24	8.1309e-85	25.6
Replication initiator 1	REPIN1	3	3	1.3531e-14	5.1
Beta-1,4-galactosyltransferase 4;N-acetyllactosamine synthase;Lactotriaosylceramide beta-1,4-galactosyltransferase	B4GALT4	3	3	7.8589e-12	11.9
Solute carrier family 22 member 23	SLC22A23	9	9	1.7859e-22	12.5
N-alpha-acetyltransferase 50	NAA50	5	5	7.948e-18	33.7
Alanyl-tRNA editing protein Aarsd1	AARSD1	2	2	3.8983e-07	3.6
Insulin-like growth factor 1 receptor;Insulin-like growth factor 1 receptor alpha chain;Insulin-like growth factor 1 receptor beta chain;Tyrosine-protein kinase receptor	IGF1R	15	13	4.7945e-37	12.1
Transportin-3	TNPO3	6	6	2.821e-60	12.1
Paralemmin-2	PALM2	4	4	3.0876e-10	8.5
Choline-phosphate cytidylyltransferase A	PCYT1A	4	2	5.6325e-16	13.4
COP9 signalosome complex subunit 1	GPS1	4	4	2.3161e-24	7.5
Ras-related protein Rab-34	RAB34	18	18	3.3811e-96	51.9
Acylamino-acid-releasing enzyme	APEH	13	13	1.396e-225	19.1
60S ribosomal protein L24	RPL24	8	8	2.3165e-35	34.4
Muscleblind-like protein 1;Muscleblind-like protein 2	MBNL1;MBNL2;MBLL	2	2	1.2503e-07	5.2
Malcavernin	CCM2	11	11	3.4613e-104	20.9
CD63 antigen	CD63	7	7	2.3917e-130	26.9
Synaptophysin-like protein 1	SYPL1	3	3	4.8836e-65	11.2
Catenin delta-1	CTNND1	54	3	0	67.1
Syntaxin-16	STX16-NPEPL1;STX16	3	3	3.1085e-33	11.3
Butyrophilin subfamily 3 member A3	BTN3A3	16	8	5.1683e-52	30.3
Neuroligin-1	nlgn1;NLGN1	3	1	1.2167e-12	4.8
Glycogenin-1	GYG1	3	3	1.7808e-07	11.4
Eukaryotic translation initiation factor 4 gamma 1	EIF4G1	27	22	1.0163e-183	19.2
Interleukin-17 receptor A	IL17RA	2	2	6.0253e-07	2.5
Interleukin-1 receptor-associated kinase 1	IRAK1	3	3	6.3822e-14	4.4
Target of Nesh-SH3	ABI3BP	20	20	2.4316e-246	13.3
Calcium/calmodulin-dependent protein kinase type II subunit delta	CAMK2D	19	13	0	39.6
PDZ and LIM domain protein 5	PDLIM5	2	2	1.1196e-06	3.4
Eukaryotic translation initiation factor 4E	EIF4E	6	6	6.6406e-33	22
Claudin domain-containing protein 1	CLDND1	6	6	3.1213e-64	24.6
Estradiol 17-beta-dehydrogenase 11	HSD17B11	4	4	5.1521e-07	11
Histidine--tRNA ligase, cytoplasmic	HARS	7	3	1.6604e-24	13.6
Septin-11	2015-09-11	7	6	2.1312e-28	18.1
Protein transport protein Sec31A	SEC31A	31	31	0	24
Colorectal mutant cancer protein	MCC	3	3	7.1332e-06	3.3
Phosphoacetylglucosamine mutase	PGM3	5	5	1.7725e-17	8.2
Cytochrome b5 type B	CYB5B	2	2	8.8721e-06	10.7
Inositol hexakisphosphate and diphosphoinositol-pentakisphosphate kinase 2;Inositol hexakisphosphate and diphosphoinositol-pentakisphosphate kinase 1	PPIP5K2;PPIP5K1	3	3	1.9003e-12	3.2
Collagen alpha-1(XII) chain	COL12A1	100	99	0	35.5
Serine incorporator 5	SERINC5	2	2	6.5046e-07	4.2
	DNPEP	2	1	2.7973e-07	38.3
Dynamin-like 120 kDa protein, mitochondrial;Dynamin-like 120 kDa protein, form S1	OPA1	4	4	1.051e-10	4.6
Transcription elongation factor B polypeptide 1	TCEB1	5	5	9.3996e-22	35.7
Copper transport protein ATOX1	ATOX1	3	3	1.3848e-10	43.8
Prefoldin subunit 1	PFDN1	3	3	6.6124e-09	23
Tubulin-specific chaperone A	TBCA	7	7	6.6598e-31	52.9
AP-3 complex subunit beta-1	AP3B1	15	15	1.1314e-59	14.2
Acyl-protein thioesterase 1	LYPLA1	4	4	1.7183e-07	21.7
COP9 signalosome complex subunit 6	COPS6	6	6	1.1439e-20	25.7
Ras and Rab interactor 1	RIN1	2	2	2.4425e-16	2.8
Switch-associated protein 70	SWAP70	3	3	7.147e-08	5
Epsin-2	EPN2	4	4	3.5959e-11	6.4
TNFAIP3-interacting protein 1	TNIP1;DKFZp686L19154	2	2	3.1413e-20	3.6
Ankycorbin	RAI14	5	5	3.2086e-15	6.1
Uncharacterized protein CXorf38	CXorf38	2	2	7.5181e-06	6.6
AP-1 complex subunit mu-1	AP1M1	6	6	1.3707e-12	14.2
Copine-8	CPNE8	4	3	2.6406e-15	7.4
HLA class I histocompatibility antigen, B-44 alpha chain;HLA class I histocompatibility antigen, B-47 alpha chain;HLA class I histocompatibility antigen, B-13 alpha chain	HLA-B	30	4	0	55.4
Protein transport protein Sec24C	SEC24C	18	17	6.0736e-89	20.6
Elongator complex protein 2	ELP2	8	8	5.2647e-33	10.1
Transketolase	TKT	24	24	0	48.5
60S ribosomal protein L14	RPL14	8	8	7.4001e-96	34.9
CD44 antigen	CD44	16	16	0	16.6
Major facilitator superfamily domain-containing protein 2A	MFSD2A	2	2	1.5281e-05	4.1
Septin-7	2015-09-07	9	9	2.4433e-60	19.9
40S ribosomal protein S24	RPS24	6	6	9.141e-87	18.7
Pyridoxal-dependent decarboxylase domain-containing protein 1	PDXDC1	2	2	6.2913e-26	3
Lipid phosphate phosphatase-related protein type 4	LPPR4	2	2	9.6813e-07	2.9
Receptor-type tyrosine-protein phosphatase mu	PTPRM	6	5	1.7702e-27	7.2
Ubiquitin-like modifier-activating enzyme 5	UBA5	3	3	7.9475e-89	7.4
DNA-directed RNA polymerases I and III subunit RPAC1	POLR1C	6	6	2.637e-51	21.4
Solute carrier family 43 member 3	SLC43A3	7	7	4.3454e-52	11.3
Protein YIPF3	YIPF3	5	5	3.7703e-13	11.8
Bifunctional 3-phosphoadenosine 5-phosphosulfate synthase 2;Sulfate adenylyltransferase;Adenylyl-sulfate kinase	PAPSS2	9	8	8.562e-80	18.3
HLA class II histocompatibility antigen, DP beta 1 chain	HLA-DPB1	7	2	1.7448e-41	22.1
Translation initiation factor eIF-2B subunit delta	EIF2B4	7	7	6.0794e-85	17.1
Heat shock 70 kDa protein 4L	HSPA4L	13	9	1.0874e-68	15.6
U4/U6 small nuclear ribonucleoprotein Prp31	PRPF31	5	5	9.7069e-16	10.8
Protein EFR3 homolog B	EFR3B	4	3	1.9307e-26	6.1
	ITGA2	35	1	0	41.6
WD repeat-containing protein 87	WDR87	3	3	5.8838e-06	1
Pericentriolar material 1 protein	PCM1	7	7	1.1758e-22	3.9
Aspartyl aminopeptidase	DNPEP	19	18	0	47.7
Serine/threonine-protein kinase MARK2	MARK2	9	6	1.0062e-35	10.7
Rab GDP dissociation inhibitor beta	GDI2	34	25	0	76.2
Casein kinase II subunit alpha	CSNK2A1	6	6	3.2683e-20	18.2
CUB and sushi domain-containing protein 2	CSMD2	10	10	9.2794e-65	3.5
Cyclin-dependent kinase 16;Cyclin-dependent kinase 14	CDK16;CDK14	2	1	2.6319e-11	2.8
Lipase;Lysosomal acid lipase/cholesteryl ester hydrolase	LIPA	2	2	4.5334e-05	5.2
WD repeat-containing protein 20	WDR20	4	4	2.7527e-11	7.8
Calpain-5	CAPN5	21	21	1.1551e-188	35.4
Latent-transforming growth factor beta-binding protein 1	LTBP1	16	16	2.6274e-176	13.1
MAGUK p55 subfamily member 2	MPP2	26	23	2.0629e-141	44.9
Microtubule-associated protein;Microtubule-associated protein 4	MAP4	8	8	2.7367e-21	4.6
Cytoplasmic FMR1-interacting protein 2	CYFIP2	32	9	5.4155e-252	25.6
Kinesin light chain 1	KLC1	20	13	6.3201e-137	27.6
Adenylate cyclase type 8	ADCY8	20	20	2.3259e-222	17.7
Unconventional myosin-VI	MYO6	2	2	6.3769e-08	1.6
Abl interactor 2	ABI2	9	5	1.1676e-28	19.7
Disintegrin and metalloproteinase domain-containing protein 23	ADAM23	2	2	3.3295e-08	3.5
Glutathione S-transferase Mu 1	GSTM1	6	1	1.2305e-14	22.8
Integrin alpha-V;Integrin alpha-V heavy chain;Integrin alpha-V light chain	ITGAV	64	64	0	54.5
Caldesmon	CALD1	2	2	0.00018944	2.5
Dynactin subunit 1	DCTN1;DKFZp686E0752	30	30	0	26.2
5-nucleotidase domain-containing protein 2	NT5DC2	10	10	2.9384e-135	20.8
Nascent polypeptide-associated complex subunit alpha	NACA	4	4	1.1934e-14	2.6
Gamma-tubulin complex component 5	TUBGCP5	5	5	1.4767e-42	6.4
Anoctamin-6	ANO6	21	21	0	26.2
Kinesin-like protein KIF2A	KIF2A	7	7	3.5434e-19	12.2
Protein FAM65A	FAM65A	12	11	1.0479e-46	10.3
Secernin-2	SCRN2	2	2	2.196e-08	4.4
	GIGYF2	2	1	0.00010689	3.8
Histone-binding protein RBBP7;Histone-binding protein RBBP4	RBBP7;RBBP4	7	7	4.0029e-18	13.2
Translation initiation factor eIF-2B subunit epsilon	EIF2B5	3	3	2.7597e-11	4.4
Interferon-induced, double-stranded RNA-activated protein kinase	EIF2AK2	4	4	1.2924e-12	8
Xaa-Pro dipeptidase	PEPD	2	2	7.5752e-11	3.4
Asparagine synthetase [glutamine-hydrolyzing];Asparagine synthetase	ASNS	29	29	0	57
Farnesyl pyrophosphate synthase	FDPS	5	5	8.6313e-38	13.8
Ubiquitin carboxyl-terminal hydrolase 15;Ubiquitin carboxyl-terminal hydrolase	USP15	2	1	2.1508e-06	1.9
Protein LAP2	ERBB2IP	25	24	4.5561e-85	21.1
	COL6A3	188	1	0	67.8
Golgi SNAP receptor complex member 1	GOSR1	4	4	2.1522e-14	19.2
Heterogeneous nuclear ribonucleoprotein H;Heterogeneous nuclear ribonucleoprotein H, N-terminally processed	HNRNPH1	9	1	3.0305e-171	22.2
Structural maintenance of chromosomes protein 4;Structural maintenance of chromosomes protein	SMC4	20	20	2.6872e-60	17.2
Ribonucleoside-diphosphate reductase large subunit;Ribonucleoside-diphosphate reductase	RRM1	10	10	6.2439e-31	13.5
H(+)/Cl(-) exchange transporter 7	CLCN7	4	4	1.854e-07	3.2
Unconventional myosin-Ib	MYO1B	40	36	0	38.9
WD repeat-containing protein 6	WDR6	7	7	1.5437e-36	8.4
Cystathionine gamma-lyase	CTH	9	9	1.585e-115	32.6
Ankyrin repeat domain-containing protein 50	ANKRD50	2	2	1.8708e-05	1.4
Short-chain specific acyl-CoA dehydrogenase, mitochondrial	ACADS	6	6	7.6629e-44	18.9
	DST	8	1	4.9226e-18	1
Lanosterol synthase	LSS	11	11	5.3505e-38	16
Exportin-7	XPO7	21	21	0	21.3
Neuropilin-1	NRP1	41	41	0	54.6
Disco-interacting protein 2 homolog A	DIP2A	19	13	2.4625e-65	14.5
Kinesin-like protein KIF3A	KIF3A	5	4	9.6807e-38	7.7
Hydroxyacyl-coenzyme A dehydrogenase, mitochondrial	HADH	4	4	7.9146e-293	18.1
Vacuolar protein sorting-associated protein 41 homolog	VPS41	3	3	1.7926e-12	3.4
Endoplasmic reticulum-Golgi intermediate compartment protein 3	ERGIC3	2	2	0.00017697	4
	PVRL3	3	1	4.2463e-11	7
Inactive tyrosine-protein kinase 7	PTK7	19	19	6.3743e-98	20.4
	DCHS2	2	2	5.9332e-05	2.5
Complement C1q tumor necrosis factor-related protein 3	C1QTNF3	4	4	2.5606e-27	15.1
Butyrophilin subfamily 3 member A1	BTN3A1	8	2	2.9084e-29	15.6
Microtubule-associated protein 1A;MAP1 light chain LC2	MAP1A	8	7	2.165e-65	3
Bifunctional protein NCOAT;Protein O-GlcNAcase;Histone acetyltransferase	MGEA5	3	3	4.5643e-10	3.8
5-AMP-activated protein kinase subunit gamma-2	PRKAG2	8	4	1.2521e-24	16
COP9 signalosome complex subunit 8	COPS8	2	2	1.7156e-06	13.9
Insulin-like growth factor-binding protein complex acid labile subunit	IGFALS	2	2	5.7937e-08	3.4
Cold shock domain-containing protein E1	CSDE1	24	24	9.8736e-216	28.8
Protein FAM98A	FAM98A	3	1	4.1846e-16	7.9
Neuroendocrine convertase 1	PCSK1	3	3	1.5665e-11	3.9
Microtubule-associated protein RP/EB family member 2	MAPRE2	6	5	3.572e-50	22
Lysosomal acid phosphatase	ACP2	6	6	2.9866e-22	14.9
	EPB41L2;DKFZp781H1755	51	1	0	51.8
HEAT repeat-containing protein 7A	HEATR7A	3	3	3.3552e-33	1.9
	CTNND1	53	2	0	65.6
Inactive serine protease PAMR1	PAMR1	11	11	3.5782e-36	13.9
Tyrosine-protein kinase Blk	BLK	4	4	4.5392e-11	7.5
Glycogen phosphorylase, liver form;Phosphorylase	PYGL	8	4	1.301e-29	9.4
N-terminal kinase-like protein	SCYL1	2	2	2.3754e-06	2.2
Serine/threonine-protein phosphatase 6 regulatory subunit 3	PPP6R3	3	3	1.1721e-34	3.5
Protein arginine N-methyltransferase 1	PRMT1	13	13	1.0144e-298	32.6
	GANAB	40	1	0	50
Hypoxia up-regulated protein 1	HYOU1	27	27	0	35.1
Puromycin-sensitive aminopeptidase;Puromycin-sensitive aminopeptidase-like protein	NPEPPS;NPEPPSL1	20	20	7.8479e-85	24.3
60S ribosomal protein L27a	RPL27A	5	5	6.8183e-31	28.4
	PSMC3	5	1	2.2974e-125	43.2
Non-receptor tyrosine-protein kinase TYK2;Tyrosine-protein kinase	TYK2	22	21	1.4194e-81	20.2
Ubiquitin carboxyl-terminal hydrolase 47;Ubiquitin carboxyl-terminal hydrolase	USP47	4	4	4.7431e-24	3.6
Disintegrin and metalloproteinase domain-containing protein 15	ADAM15	2	2	2.6925e-19	3.1
CD59 glycoprotein	CD59	7	7	3.8126e-76	27.7
Cysteine and glycine-rich protein 1	CSRP1	4	4	9.7117e-18	25.9
Splicing factor 3B subunit 2	SF3B2	5	5	8.7006e-25	6
Histone-lysine N-methyltransferase MLL;MLL cleavage product N320;MLL cleavage product C180	MLL	2	2	7.3701e-05	0.5
EGF-containing fibulin-like extracellular matrix protein 2	EFEMP2	3	3	5.4711e-08	6.3
Acidic fibroblast growth factor intracellular-binding protein	FIBP	3	3	2.4498e-06	11.3
Ras GTPase-activating-like protein IQGAP3	IQGAP3	14	12	3.8205e-48	9.7
Phosphatidylinositol transfer protein alpha isoform	PITPNA	6	5	7.3717e-20	16.7
Protocadherin-7	PCDH7	10	10	1.8392e-46	9.6
Serine/threonine-protein phosphatase 2A 56 kDa regulatory subunit gamma isoform;Serine/threonine-protein phosphatase 2A 56 kDa regulatory subunit delta isoform	PPP2R5C;PPP2R5D	6	4	8.2809e-36	12.8
TLD domain-containing protein KIAA1609	KIAA1609	8	8	1.3685e-88	23.2
Mothers against decapentaplegic homolog 5;Mothers against decapentaplegic homolog 1	SMAD5;SMAD1	7	5	1.2129e-66	18.9
tRNA methyltransferase 112 homolog	TRMT112	2	2	4.1312e-10	20.8
Succinyl-CoA ligase [ADP-forming] subunit beta, mitochondrial	SUCLA2	3	3	5.4649e-28	6.3
Protein C10	C12orf57	3	3	2.3163e-27	38.9
Prostaglandin reductase 1	PTGR1	4	4	2.7256e-09	12.5
Importin subunit alpha;Importin subunit alpha-7;Importin subunit alpha-6	KPNA6;KPNA5	7	4	1.1583e-107	15.7
Ubiquitin thioesterase OTUB1	OTUB1	6	6	3.8277e-30	22.4
V-type proton ATPase subunit d 1	ATP6V0D1	4	4	4.9068e-13	9.9
Condensin complex subunit 1	NCAPD2	9	9	2.2847e-22	7.1
Exostosin-like 2;Processed exostosin-like 2	EXTL2	7	7	7.8403e-93	26.4
4F2 cell-surface antigen heavy chain	SLC3A2	37	37	0	61.5
DNA-directed RNA polymerase;DNA-directed RNA polymerase I subunit RPA2	POLR1B	3	3	2.1201e-12	2.7
Gephyrin;Molybdopterin adenylyltransferase;Molybdopterin molybdenumtransferase	GPHN	7	7	9.0645e-24	10
Malate dehydrogenase;Malate dehydrogenase, cytoplasmic	MDH1	14	14	1.239e-83	48.6
Cell adhesion molecule 1	CADM1	6	6	5.7783e-25	14
SEC23-interacting protein	SEC23IP	18	18	2.7004e-94	23.1
Gelsolin	GSN	16	2	5.0482e-74	17.4
Fibulin-2	FBLN2	7	7	5.0246e-64	5.9
Neuropilin-2	NRP2	24	24	9.5985e-107	28.2
Semaphorin-3C	SEMA3C	13	13	9.0369e-134	20.9
NEDD4-like E3 ubiquitin-protein ligase WWP2;E3 ubiquitin-protein ligase	WWP2	5	3	4.4385e-28	6
COP9 signalosome complex subunit 7a	COPS7A	5	5	9.2793e-17	21.1
Seizure 6-like protein 2	SEZ6L2	3	3	3.1073e-08	3.2
Very long-chain specific acyl-CoA dehydrogenase, mitochondrial	ACADVL	30	30	0	45.7
Teneurin-2	ODZ2	9	3	5.6759e-18	3
Dynactin subunit 2	DCTN2	11	11	5.05e-87	30.5
Tight junction protein ZO-2	TJP2	3	3	2.0744e-07	1.9
Pre-mRNA-splicing factor SYF1	XAB2	4	4	7.5542e-14	5
Protein transport protein Sec23A	SEC23A	12	10	1.3858e-48	17.3
Sodium/potassium-transporting ATPase subunit alpha-1	ATP1A1	62	57	0	55.9
Protocadherin-1	PCDH1	6	6	3.4565e-26	8.4
Protein flightless-1 homolog	FLII	8	8	7.4198e-29	7.2
Protein wntless homolog	WLS;GPR177	15	15	1.8981e-66	21.3
Gamma-tubulin complex component 2	TUBGCP2	29	29	6.5366e-242	36.9
Mediator of RNA polymerase II transcription subunit 23	MED23;CRSP3	2	2	6.2657e-07	2
V-type proton ATPase 116 kDa subunit a isoform 1	ATP6V0A1	3	2	1.6775e-08	3.3
Serine/threonine-protein kinase 4;Serine/threonine-protein kinase 4 37kDa subunit;Serine/threonine-protein kinase 4 18kDa subunit	STK4	4	4	5.1878e-09	9.2
Interferon gamma receptor 1	IFNGR1	3	3	5.3948e-12	5.9
Serine/threonine-protein kinase MRCK alpha	CDC42BPA	33	28	2.8399e-97	20.6
Arylamine N-acetyltransferase 1	NAT1	2	2	4.1088e-09	5.1
Coiled-coil domain-containing protein 132	CCDC132	2	2	2.967e-07	2.4
Tyrosine-protein kinase JAK2;Tyrosine-protein kinase	JAK2	13	12	8.296e-31	12.9
Unconventional myosin-Ic	MYO1C	68	66	0	59.8
	CLTA	8	1	1.0474e-83	37.3
Vesicle transport protein GOT1B	GOLT1B	2	2	1.6232e-48	16.7
Butyrophilin subfamily 3 member A2	BTN3A2	12	6	4.8545e-50	42.2
Frizzled-6	FZD6	2	2	1.0288e-08	2.8
Ethanolamine-phosphate cytidylyltransferase	PCYT2	5	5	2.1406e-62	16.7
Active breakpoint cluster region-related protein	ABR	17	15	5.2407e-121	23.2
Mevalonate kinase	MVK	4	4	1.5191e-13	11.9
Dipeptidyl peptidase 3	DPP3	4	4	7.4515e-11	5.7
Nucleosome assembly protein 1-like 4	NAP1L4b;NAP1L4	3	1	4.7799e-18	5.7
Isoleucine--tRNA ligase, mitochondrial	IARS2	10	10	2.0152e-40	11.5
Ephrin type-A receptor 5	EPHA5	5	1	4.1729e-15	5
CAD protein;Glutamine-dependent carbamoyl-phosphate synthase;Aspartate carbamoyltransferase;Dihydroorotase	CAD	71	71	0	37.3
Phosphatidylinositol-binding clathrin assembly protein	PICALM	4	4	8.5545e-40	8.9
Kinesin-like protein KIF13B	KIF13B	17	14	2.0682e-73	11.4
UPF0160 protein MYG1, mitochondrial	C12orf10	6	6	5.8496e-23	17.6
Heterogeneous nuclear ribonucleoprotein A1;Heterogeneous nuclear ribonucleoprotein A1-like 2	HNRNPA1;HNRNPA1L2	5	5	3.0396e-28	14.2
Plexin-A1	PLXNA1	62	45	0	38.5
SWI/SNF complex subunit SMARCC2	SMARCC2	3	3	4.5375e-19	2.5
Cyclin-dependent kinase 4	CDK4	4	3	2.4718e-16	15.2
Tensin-like C1 domain-containing phosphatase	TENC1	5	4	1.67e-17	4.1
Coatomer subunit zeta-1	COPZ1	2	2	3.5541e-48	12.6
Density-regulated protein	DENR	2	2	2.8951e-06	8.1
Tubulin beta chain	TUBB	27	6	0	64
SPRY domain-containing protein 3	SPRYD3	4	4	6.4291e-10	9.6
Sodium-coupled neutral amino acid transporter 1	SLC38A1	12	12	3.0579e-112	21.1
DCC-interacting protein 13-beta	APPL2	3	3	2.1389e-10	6.6
ARF GTPase-activating protein GIT2	GIT2	4	3	2.9392e-23	6.1
Vacuolar protein sorting-associated protein 29	VPS29	6	6	3.4367e-102	29.9
Serine/threonine-protein phosphatase PP1-gamma catalytic subunit;Serine/threonine-protein phosphatase	PPP1CC	13	2	2.5943e-189	38.7
HLA class II histocompatibility antigen, DR alpha chain	HLA-DRA	4	4	3.647e-71	21.3
Ras-related protein Rab-5C	RAB5C	11	8	1.4812e-244	53.8
Myosin light polypeptide 6	MYL6	8	8	4.784e-61	37.4
Anion exchange protein 2	SLC4A2	25	25	2.0465e-147	23.2
Unconventional myosin-Va	MYO5A	7	6	5.7992e-17	4.1
Elongation factor Ts, mitochondrial	TSFM	2	2	2.3631e-07	5.5
TRIO and F-actin-binding protein	TRIOBP	3	3	2.5272e-06	1.4
60S ribosomal protein L32	RPL32	11	11	6.5045e-40	60.8
Neurofascin	NFASC	10	10	2.1154e-40	8.9
60S ribosomal protein L10;60S ribosomal protein L10-like	RPL10;RPL10L	9	9	4.4488e-82	30.4
YTH domain family protein 3;YTH domain family protein 1;YTH domain family protein 2	YTHDF3;YTHDF1;YTHDF2	2	2	8.4937e-05	3.8
Constitutive coactivator of PPAR-gamma-like protein 2	FAM120C	5	5	1.5996e-17	5.4
Reticulon-4	RTN4	7	7	6.0552e-85	25.2
Insulin-like growth factor 2 mRNA-binding protein 2	IGF2BP2	11	8	1.4266e-37	19.3
CUGBP Elav-like family member 1	CELF1	3	3	3.1868e-09	6.2
Synaptotagmin-like protein 4	SYTL4	11	11	3.2029e-200	20.8
Pro-neuregulin-1, membrane-bound isoform;Neuregulin-1	NRG1	4	4	5.7288e-11	6.2
GTPase-activating protein and VPS9 domain-containing protein 1	GAPVD1	2	2	3.6836e-09	1.4
G protein-coupled receptor kinase 6	GRK6	5	2	7.401e-19	12.3
Coiled-coil domain-containing protein 93	CCDC93	10	10	3.5911e-28	16
CCR4-NOT transcription complex subunit 10	CNOT10	2	2	6.0799e-13	2.6
Trans-Golgi network integral membrane protein 2	TGOLN2	3	3	1.8289e-15	5
Vesicle-associated membrane protein 2	VAMP2	6	2	6.9779e-241	65.3
Actin-related protein 2/3 complex subunit 4	ARPC4;ARPC4-TTLL3	7	7	6.7078e-150	35.3
Reticulocalbin-2	RCN2	7	7	6.0193e-82	18.2
AP-1 complex subunit beta-1	AP1B1	22	4	0	22
Peptidyl-glycine alpha-amidating monooxygenase;Peptidylglycine alpha-hydroxylating monooxygenase;Peptidyl-alpha-hydroxyglycine alpha-amidating lyase	PAM	3	3	1.4206e-08	2.7
Mitochondrial-processing peptidase subunit beta	PMPCB	5	5	1.8183e-62	12.7
Ras GTPase-activating protein 2	RASA2	4	3	2.0548e-11	4.6
NADH dehydrogenase [ubiquinone] flavoprotein 1, mitochondrial	NDUFV1	5	5	6.0914e-12	11.4
CCR4-NOT transcription complex subunit 7	CNOT7	3	3	3.4553e-17	12.3
Gasdermin-D	GSDMD	2	2	3.4554e-06	5.6
Sushi repeat-containing protein SRPX	SRPX	11	11	8.3675e-233	25.6
Tight junction protein ZO-1	TJP1	3	3	3.7323e-10	1.7
Hemoglobin subunit alpha	HBA1;HBA2	6	2	1.3516e-51	32.4
Cadherin-4	CDH4	4	3	1.9833e-29	5.2
Tubulin alpha-1A chain;Tubulin alpha-3C/D chain	TUBA1A;TUBA3C	31	1	0	62.1
60S ribosomal protein L18	RPL18	9	9	3.2085e-268	35.6
Signal transducer and activator of transcription 2	STAT2	5	5	1.9644e-17	7.9
Stonin-2	STON2	3	3	3.5935e-10	3.4
Acylphosphatase;Acylphosphatase-1	ACYP1	3	3	7.9803e-06	23.3
Proteasome subunit alpha type;Proteasome subunit alpha type-6	PSMA6	17	17	0	56.7
Laminin subunit beta-1	LAMB1	69	69	0	32.6
Protein PRRC1	PRRC1	3	3	4.6408e-64	6.3
Lysosomal alpha-mannosidase;Lysosomal alpha-mannosidase A peptide;Lysosomal alpha-mannosidase B peptide;Lysosomal alpha-mannosidase C peptide;Lysosomal alpha-mannosidase D peptide;Lysosomal alpha-mannosidase E peptide	MAN2B1	7	7	6.2561e-44	8.2
Myotubularin-related protein 5	SBF1	2	2	1.4851e-07	1.1
Disintegrin and metalloproteinase domain-containing protein 22	ADAM22	3	3	6.341e-08	4.6
Protein GPR107	GPR107	3	3	1.7262e-14	5.6
T-complex protein 1 subunit theta	CCT8	28	28	1.0692e-138	53.1
Interleukin enhancer-binding factor 3	ILF3	11	11	0	13.3
Rap1 GTPase-GDP dissociation stimulator 1	RAP1GDS1	10	10	3.045e-41	18.5
Profilin	PFN2	11	6	3.8285e-81	44.7
Protein TFG	TFG	11	11	3.0433e-245	27.8
Chondroitin sulfate glucuronyltransferase	CHPF2	3	3	1.5313e-07	3.6
Xaa-Pro aminopeptidase 1	XPNPEP1	10	9	3.2487e-50	16.2
	SDCBP	20	3	0	74.2
Protein disulfide-isomerase A3	PDIA3	8	8	1.1603e-54	15.4
Dynamin-1-like protein	DNM1L	11	11	8.8632e-197	20.3
Nucleolar protein 6	NOL6	2	2	8.8489e-28	1.8
Multivesicular body subunit 12B	FAM125B	4	4	2.3455e-12	15.4
Dynein heavy chain 8, axonemal	DNAH8	3	3	4.8778e-14	0.6
Low-density lipoprotein receptor	LDLR	12	11	7.3577e-124	13.4
40S ribosomal protein S27;40S ribosomal protein S27-like	RPS27L	3	1	1.3048e-48	32
Probable ATP-dependent RNA helicase DDX17	DDX17	19	12	4.0899e-87	28.6
Target of rapamycin complex subunit LST8	MLST8	2	2	3.9564e-07	9.2
Protein spinster homolog 1	SPNS1	3	3	5.254e-41	5.8
Vacuolar protein sorting-associated protein 33A	VPS33A	3	3	1.6146e-08	5.7
Alpha-mannosidase 2C1	MAN2C1	5	5	1.3201e-15	4.5
Beta-hexosaminidase subunit alpha	HEXA	2	2	1.2373e-09	3.3
RNA-binding protein FUS	FUS	3	1	6.6572e-07	5.9
Hydroxyacylglutathione hydrolase, mitochondrial	HAGH	2	2	2.5944e-05	5.8
Cytochrome b-c1 complex subunit 2, mitochondrial	UQCRC2	2	2	3.731e-08	6.6
RNA-binding motif protein, X chromosome;RNA-binding motif protein, X chromosome, N-terminally processed;RNA binding motif protein, X-linked-like-1;RNA binding motif protein, X-linked-like-1, N-terminally processed	RBMX;RBMXL1	6	5	2.359e-20	15.3
Hyaluronan and proteoglycan link protein 3	HAPLN3	9	9	1.7526e-49	22.5
Uncharacterized protein C16orf45	C16orf45	2	2	2.027e-05	10.3
Nuclear pore complex protein Nup93	NUP93	7	7	7.5286e-19	8
Gamma-aminobutyric acid receptor-associated protein	GABARAP	4	1	2.087e-38	34.2
Sorting nexin-18	SNX18	6	6	2.4488e-18	11.3
Putative ATP-dependent RNA helicase DHX30	DHX30	4	4	1.217e-51	4.5
Protein-L-isoaspartate O-methyltransferase;Protein-L-isoaspartate(D-aspartate) O-methyltransferase	PCMT1	7	7	2.6602e-56	25.2
	ITGA7	33	1	0	34
Kinesin-like protein KIF23	KIF23	15	15	1.7434e-83	19.1
Probable rRNA-processing protein EBP2	EBNA1BP2	2	2	9.6855e-27	4.7
Protein EFR3 homolog A	EFR3A	26	25	3.9074e-228	36.7
ATP-dependent RNA helicase DDX19A;ATP-dependent RNA helicase DDX19B	DDX19A;DDX19B	10	10	8.098e-28	21.1
Vesicle-fusing ATPase	NSF	38	38	2.6329e-180	48.9
Phospholipase D2	PLD2	2	2	7.9844e-08	3.1
Basigin	BSG	13	13	0	31.7
Poly(rC)-binding protein 2	PCBP2	11	7	1.8904e-277	44.7
Epsin-3	EPN3	2	1	6.1106e-06	3.5
Granulocyte-macrophage colony-stimulating factor receptor subunit alpha	CSF2RA	2	2	5.8438e-08	5.8
Translation initiation factor eIF-2B subunit alpha	EIF2B1	3	1	7.5392e-09	9.2
Phosphatidylinositol 4-kinase alpha	PI4KA	64	64	0	34.1
26S proteasome non-ATPase regulatory subunit 9	PSMD9	4	4	1.6687e-13	19.3
Cadherin-13	CDH13	18	18	0	27.8
TBC1 domain family member 8B	TBC1D8B	11	11	4.7345e-27	9.2
Probable G-protein coupled receptor 176	GPR176	7	7	9.2749e-21	15.7
Conserved oligomeric Golgi complex subunit 4	COG4	10	10	1.4132e-62	16
TBC1 domain family member 15	TBC1D15	3	3	2.7222e-11	4.3
Protein transport protein Sec16A	SEC16A	30	30	0	17
Semaphorin-4B	SEMA4B	2	2	1.1131e-06	2.7
Alpha-parvin	PARVA	13	10	4.4649e-65	33
MAP/microtubule affinity-regulating kinase 3;Serine/threonine-protein kinase MARK1	MARK3;MARK1	4	1	3.3337e-16	4.1
Fascin	FSCN1	14	14	1.1373e-58	25.8
Methylmalonate-semialdehyde dehydrogenase [acylating], mitochondrial	ALDH6A1	9	9	1.6906e-58	19.4
Integrin alpha-7;Integrin alpha-7 heavy chain;Integrin alpha-7 light chain;Integrin alpha-7 70 kDa form	ITGA7	35	3	0	35.5
6-phosphofructokinase, muscle type	PFKM	20	17	5.6437e-166	27.6
Synaptotagmin-like protein 2	SYTL2	3	3	2.1783e-13	1.7
E3 ubiquitin-protein ligase listerin	LTN1	10	10	5.3113e-136	5.7
Signal transducer and activator of transcription 1-alpha/beta	STAT1	13	13	5.1531e-59	20
Exostosin-2	EXT2	3	3	5.8904e-18	4.3
3-mercaptopyruvate sulfurtransferase;Sulfurtransferase	MPST	7	7	4.6339e-99	29
Probable E3 ubiquitin-protein ligase MYCBP2	MYCBP2	59	59	0	14.6
Obg-like ATPase 1	OLA1	6	6	9.519e-49	14.7
Glucosylceramidase	GBA	16	16	0	35.1
Eukaryotic peptide chain release factor GTP-binding subunit ERF3A	GSPT1	8	1	2.9176e-29	11.9
PH and SEC7 domain-containing protein 3	PSD3	20	20	1.056e-83	20.7
BRISC and BRCA1-A complex member 1	BABAM1	4	4	2.9929e-08	10.6
Isovaleryl-CoA dehydrogenase, mitochondrial	IVD	10	10	3.3872e-158	23.9
Queuine tRNA-ribosyltransferase subunit QTRTD1	QTRTD1	3	3	2.3869e-26	7
Tubulin-specific chaperone D	TBCD	15	15	5.2969e-95	14.8
F-box/LRR-repeat protein 20	FBXL20	3	3	1.4629e-05	5.5
Probable ATP-dependent RNA helicase DDX5	DDX5	23	16	1.5264e-98	37.6
60S ribosomal protein L19	RPL19	12	12	2.5328e-165	39.8
Serine/arginine-rich splicing factor 1	SRSF1	2	2	4.671e-61	7.5
Cyclin-dependent kinase 11B;Cyclin-dependent kinase 11A	CDK11B;CDK11A;CDC2L2	2	2	1.0463e-09	2.9
NSFL1 cofactor p47	NSFL1C	4	4	3.6557e-16	14.5
60S ribosomal protein L17	RPL17	9	9	5.0984e-131	41.7
Trafficking protein particle complex subunit 8	TRAPPC8	6	6	2.0193e-15	4.1
Myosin regulatory light chain 12B;Myosin regulatory light chain 12A;Myosin regulatory light polypeptide 9	MYL12B;MYL12A;MYL9	8	8	2.9059e-25	39.5
Tyrosine-protein kinase Yes	YES1	21	11	9.5869e-138	38.7
ARF GTPase-activating protein GIT1	GIT1	2	1	1.1534e-19	3
Ubiquitin carboxyl-terminal hydrolase 14;Ubiquitin carboxyl-terminal hydrolase	USP14	8	8	4.7313e-24	17.8
		71	1	0	42.9
Protein phosphatase methylesterase 1	PPME1	3	3	1.5334e-09	8.8
Dystrobrevin alpha	DTNA	11	3	4.2293e-109	19.4
Cullin-4B	CUL4B	16	8	1.9946e-76	19.9
ATP-dependent RNA helicase DDX39A;Spliceosome RNA helicase DDX39B	DDX39A;DDX39;DDX39B;BAT1	21	21	1.3691e-173	44.7
PDZ and LIM domain protein 1	PDLIM1	3	3	7.7481e-10	7.6
Cytosolic acyl coenzyme A thioester hydrolase	ACOT7	12	12	3.2936e-105	33.9
Synaptosomal-associated protein 23	SNAP23	15	15	1.259e-121	66.8
HCLS1-associated protein X-1	HAX1	2	2	3.8303e-08	8.2
AH receptor-interacting protein	AIP	4	4	2.2004e-14	14.5
Syntaxin-binding protein 3	STXBP3	35	35	0	58.8
Ras-related protein Rab-27B	RAB27B	10	8	3.1885e-92	41.3
Galectin-8	LGALS8	6	6	1.394e-16	19.2
26S proteasome non-ATPase regulatory subunit 11	PSMD11	29	29	0	59.7
26S proteasome non-ATPase regulatory subunit 12	PSMD12	22	22	0	47.6
Membrane-associated progesterone receptor component 1	PGRMC1	5	4	1.0246e-21	21
Chloride intracellular channel protein 1	CLIC1	16	16	0	60.6
Sulfhydryl oxidase 1	QSOX1	13	13	5.1719e-66	17.8
Neural Wiskott-Aldrich syndrome protein	WASL	3	3	1.4319e-08	4.8
Importin-5	IPO5	29	29	0	33.3
C-C chemokine receptor-like 2	CCRL2	4	4	4.5636e-09	9.9
Insulin-like growth factor 2 mRNA-binding protein 3	IGF2BP3	12	9	2.6723e-54	22.6
RNA 3-terminal phosphate cyclase	RTCD1	5	5	5.4178e-57	15.3
Phosphatidylinositol 4-phosphate 3-kinase C2 domain-containing subunit alpha	PIK3C2A	3	3	3.0901e-15	2.1
Beta-mannosidase	MANBA	4	3	2.9403e-13	4.7
Agrin	AGRN	54	54	0	33.1
Procollagen-lysine,2-oxoglutarate 5-dioxygenase 2	PLOD2	19	1	1.0959e-72	27.1
Exocyst complex component 5	EXOC5	5	5	7.5994e-15	7.5
26S proteasome non-ATPase regulatory subunit 14	PSMD14	17	17	2.4497e-280	67.7
Myc box-dependent-interacting protein 1;Amphiphysin;Bridging integrator 2	BIN1;AMPH;BIN2	3	3	1.447e-05	4.7
Importin subunit alpha-3	KPNA3	3	2	3.7281e-06	5
Krev interaction trapped protein 1	KRIT1	14	14	2.9069e-61	20.5
Syntenin-1	SDCBP	22	5	0	83.9
Nucleolar protein 56	NOP56	7	7	2.0382e-48	13.3
ATP-dependent RNA helicase DDX3X;ATP-dependent RNA helicase DDX3Y	DDX3X;DDX3Y	30	29	0	49.4
Pirin	PIR	3	3	2.292e-08	11.7
Importin subunit alpha-4	KPNA4	5	4	4.8213e-133	10.9
Serine/threonine-protein phosphatase 6 catalytic subunit	PPP6C	6	6	1.0011e-26	19.7
Pyridoxal kinase	PDXK	8	8	5.8935e-249	35.3
Lipid phosphate phosphohydrolase 3	PPAP2B	5	5	3.8409e-28	17.7
Coatomer subunit epsilon	COPE	11	11	3.5341e-266	50.6
AP-3 complex subunit delta-1	AP3D1	3	3	1.4685e-10	2.5
Torsin-1B	TOR1B	8	8	3.9038e-106	22.3
Disintegrin and metalloproteinase domain-containing protein 10	ADAM10	30	30	0	46
Integrin beta-1-binding protein 1	ITGB1BP1	3	3	2.5971e-14	20
Programmed cell death protein 5	PDCD5	3	3	3.8284e-17	20
Protein arginine N-methyltransferase 5;Protein arginine N-methyltransferase 5, N-terminally processed	PRMT5	10	10	1.4191e-38	17.7
Na(+)/H(+) exchange regulatory cofactor NHE-RF1	SLC9A3R1	10	10	6.0191e-51	31.8
Fucose-1-phosphate guanylyltransferase	FPGT	2	2	5.5623e-22	2.9
Tripeptidyl-peptidase 1	TPP1	9	9	0	21.3
Transportin-2	TNPO2	6	2	8.193e-52	7.5
Proteasome subunit alpha type-7;Proteasome subunit alpha type	PSMA7	21	21	0	75.4
Secretory carrier-associated membrane protein 3	SCAMP3	13	13	0	36.6
Tax1-binding protein 3	TAX1BP3	3	3	1.1421e-49	39.5
PDZ domain-containing protein GIPC1	GIPC1	13	13	1.0309e-103	42.9
Inhibitor of nuclear factor kappa-B kinase subunit beta	IKBKB	13	12	1.5527e-47	19.2
Regulator of G-protein signaling 12	RGS12	3	3	2.863e-07	1.9
Peripheral plasma membrane protein CASK	CASK	38	38	0	42.3
Proepiregulin;Epiregulin	EREG	3	3	2.3474e-09	16.6
Hepatocyte growth factor-regulated tyrosine kinase substrate	HGS	22	22	3.5663e-81	22.9
Cyclin-G-associated kinase	GAK	9	9	6.4412e-93	9.1
Heterogeneous nuclear ribonucleoprotein D-like	HNRPDL	2	1	4.8825e-09	3.8
Exportin-1	XPO1	22	22	2.8033e-119	22.3
TATA-binding protein-associated factor 172	BTAF1	3	3	6.1258e-13	1.9
Rho guanine nucleotide exchange factor 10	ARHGEF10	5	5	6.9997e-22	5
Plexin-B2	PLXNB2	70	70	0	44.2
Kinesin-like protein KIF3B;Kinesin-like protein KIF3C	KIF3B;KIF3C	3	3	2.141e-78	3.3
Phosphoribosylformylglycinamidine synthase	PFAS	9	9	2.9899e-97	7.5
Inhibitor of nuclear factor kappa-B kinase subunit alpha	CHUK	4	3	3.5277e-21	6.8
Niemann-Pick C1 protein	NPC1	10	10	3.0424e-232	9.5
Secretory carrier-associated membrane protein 1	SCAMP1	10	10	2.132e-115	32
Secretory carrier-associated membrane protein 2	SCAMP2	6	6	9.1255e-204	18.8
Actin-related protein 2/3 complex subunit 1B	ARPC1B	15	14	1.3352e-182	41.4
Actin-related protein 2/3 complex subunit 2	ARPC2	14	14	9.0396e-67	36.3
Actin-related protein 2/3 complex subunit 3	ARPC3	8	8	8.5506e-77	42.7
Membrane-associated progesterone receptor component 2	PGRMC2	3	2	1.5313e-09	11.2
Prefoldin subunit 6	PFDN6	2	2	3.3213e-06	15.5
Laminin subunit alpha-5	LAMA5	113	112	0	37.3
Neurosecretory protein VGF;Neuroendocrine regulatory peptide-1;Neuroendocrine regulatory peptide-2	VGF	9	9	2.3582e-119	16.3
Protein RER1	RER1	4	4	2.6884e-20	24.5
Surfeit locus protein 4	SURF4	4	4	8.4033e-94	16.7
UDP-N-acetylglucosamine--peptide N-acetylglucosaminyltransferase 110 kDa subunit	OGT	5	5	3.6282e-20	5.4
Neural cell adhesion molecule 2	NCAM2	10	10	7.2968e-26	11.8
Importin-8	IPO8	3	3	6.873e-26	3
Syntaxin-7	STX7	7	7	5.2519e-42	32.2
Monocarboxylate transporter 4	SLC16A3	14	14	5.721e-150	30.3
Multidrug resistance-associated protein 4	ABCC4	30	30	9.5506e-153	22.1
Prolyl 4-hydroxylase subunit alpha-2	P4HA2	18	18	0	39.8
Synaptobrevin homolog YKT6	YKT6	17	17	2.0999e-216	74.2
Actin-related protein 2/3 complex subunit 5	ARPC5	4	4	3.6307e-21	35.1
Intermediate conductance calcium-activated potassium channel protein 4	KCNN4	7	7	8.5091e-32	17.6
Putative pre-mRNA-splicing factor ATP-dependent RNA helicase DHX15	DHX15	19	18	1.4423e-145	22.5
Zinc finger ZZ-type and EF-hand domain-containing protein 1	ZZEF1	41	41	0	15.7
Leucine-rich repeat transmembrane protein FLRT2	FLRT2	9	9	1.991e-58	16.7
TELO2-interacting protein 1 homolog	TTI1	3	3	3.5868e-18	4.1
U4/U6 small nuclear ribonucleoprotein Prp4	PRPF4	9	9	1.3234e-48	19.2
D-3-phosphoglycerate dehydrogenase	PHGDH	25	25	0	48.6
Disintegrin and metalloproteinase domain-containing protein 12	ADAM12	3	3	1.5705e-25	3
G-protein coupled receptor 39	GPR39	6	6	2.3146e-26	12.1
Cytoplasmic dynein 1 light intermediate chain 2	DYNC1LI2	12	11	3.2456e-184	34.8
26S proteasome non-ATPase regulatory subunit 3	PSMD3	34	34	0	59.4
Bifunctional 3-phosphoadenosine 5-phosphosulfate synthase 1;Sulfate adenylyltransferase;Adenylyl-sulfate kinase	PAPSS1	4	3	5.1531e-17	9.5
AP-5 complex subunit zeta-1	AP5Z1	2	2	2.1656e-07	2.9
Adenylate cyclase type 6;Adenylate cyclase type 5	ADCY6;ADCY5	8	8	4.3447e-24	7
Eukaryotic translation elongation factor 1 epsilon-1	EEF1E1	10	10	1.1112e-178	72.4
Heterogeneous nuclear ribonucleoprotein R	HNRNPR	9	4	6.3759e-83	13.9
Thioredoxin-like protein 1	TXNL1	5	5	6.3638e-15	20.8
Tumor protein D54	TPD52L2	6	6	9.4633e-213	40.6
Eukaryotic translation initiation factor 4 gamma 3	EIF4G3	6	1	1.3105e-24	3.9
Peptidyl-prolyl cis-trans isomerase H;Peptidyl-prolyl cis-trans isomerase	PPIH	3	3	4.1348e-07	18.1
Aflatoxin B1 aldehyde reductase member 2	AKR7A2	8	8	3.4596e-66	24
Band 4.1-like protein 2	EPB41L2	55	5	0	52.6
Hepatitis B virus X-interacting protein	HBXIP	3	3	7.7848e-10	48.4
N-acetyllactosaminide beta-1,3-N-acetylglucosaminyltransferase	B3GNT1	2	2	3.7899e-14	6
Carbonic anhydrase 12	CA12	13	13	0	47.7
Exportin-T	XPOT	9	9	3.0925e-49	9.8
Protein sprouty homolog 2	SPRY2	6	6	2.4097e-47	24.1
Mitochondrial import inner membrane translocase subunit TIM44	TIMM44	2	2	2.5309e-21	4.9
Trafficking protein particle complex subunit 3	TRAPPC3	6	6	3.3441e-23	36.1
Charged multivesicular body protein 2a	CHMP2A	13	13	1.3566e-121	41
Tetraspanin-6	TSPAN6	9	9	1.0684e-37	28.2
ATPase ASNA1	ASNA1	4	4	4.8555e-52	11.2
Mitotic checkpoint protein BUB3	BUB3	10	10	2.133e-76	34.8
Alpha-actinin-4	ACTN4	41	24	0	51.5
Maleylacetoacetate isomerase	GSTZ1	3	3	2.516e-106	13.9
5-AMP-activated protein kinase subunit beta-2	PRKAB2	2	1	1.9155e-08	7.7
Asparagine--tRNA ligase, cytoplasmic	NARS	16	16	2.1137e-101	25.4
Cleavage and polyadenylation specificity factor subunit 5	NUDT21	2	2	3.4608e-08	11.5
LanC-like protein 1	LANCL1	11	11	2.6539e-48	28.1
U3 small nucleolar RNA-interacting protein 2	RRP9	3	3	6.4054e-15	5.7
Isocitrate dehydrogenase [NAD] subunit beta, mitochondrial	IDH3B	9	9	2.1194e-78	19.7
Calumenin	CALU	11	11	1.4053e-56	31.7
EGF-like repeat and discoidin I-like domain-containing protein 3	EDIL3	31	31	0	58.3
Putative adenosylhomocysteinase 2	AHCYL1	18	11	2.3151e-121	31.7
Putative pre-mRNA-splicing factor ATP-dependent RNA helicase DHX16	DHX16	4	3	6.6477e-10	3.7
SWI/SNF-related matrix-associated actin-dependent regulator of chromatin subfamily A member 5;Probable global transcription activator SNF2L1	SMARCA5;SMARCA1	2	2	1.2505e-07	1.8
Kinesin heavy chain isoform 5C	KIF5C	14	5	7.7217e-105	16
Intron-binding protein aquarius	AQR	2	2	1.0007e-22	1.8
Phosphatidylinositol 4-phosphate 5-kinase type-1 gamma	PIP5K1C	9	6	3.1e-27	14.7
Non-syndromic hearing impairment protein 5	DFNA5	8	8	4.9465e-34	19.8
Long-chain-fatty-acid--CoA ligase 4	ACSL4	50	47	0	67.2
Sorting nexin-3	SNX3	10	9	1.6648e-43	57.4
Heterogeneous nuclear ribonucleoprotein Q	SYNCRIP	16	11	3.2658e-147	27.6
GDP-mannose 4,6 dehydratase	GMDS	2	2	5.2862e-11	5.4
Procollagen-lysine,2-oxoglutarate 5-dioxygenase 3	PLOD3	32	32	0	52.6
Tetraspanin-3	TSPAN3	3	3	8.9073e-19	6.3
Exocyst complex component 3	EXOC3	6	6	2.9298e-15	8.3
High affinity cAMP-specific and IBMX-insensitive 3,5-cyclic phosphodiesterase 8A	PDE8A	13	11	2.8216e-93	21.5
Perilipin-3	PLIN3	13	13	1.1296e-77	34.1
Monocarboxylate transporter 2	SLC16A7	7	7	1.1743e-19	8.6
Sushi repeat-containing protein SRPX2	SRPX2	14	14	1.9849e-199	31.8
UDP-glucose 6-dehydrogenase	UGDH	17	17	6.0362e-222	36
Melanoma-associated antigen C1	MAGEC1	14	13	7.9354e-114	11.4
Sorting nexin-2	SNX2	13	11	4.9101e-41	29.5
General vesicular transport factor p115	USO1	19	18	6.1806e-85	22
Target of Myb protein 1	TOM1	14	14	8.466e-204	38.4
PRA1 family protein 2	PRAF2;WDR45	3	3	8.4882e-13	22.5
H/ACA ribonucleoprotein complex subunit 4	DKC1	11	11	0	25.5
Eukaryotic translation initiation factor 5B	EIF5B	2	2	1.2372e-14	2.1
Endothelial differentiation-related factor 1	EDF1	4	4	2.3512e-13	27
DnaJ homolog subfamily A member 2	DNAJA2	18	18	1.1338e-298	51.9
SLIT-ROBO Rho GTPase-activating protein 2	SRGAP2	30	25	1.0587e-228	26.4
Plexin-A2	PLXNA2	32	18	2.8797e-191	19.2
Immunoglobulin superfamily member 3	IGSF3	17	17	3.1602e-67	15.7
WD repeat-containing protein 1	WDR1	30	30	0	59.2
Probable phospholipid-transporting ATPase IIA	ATP9A	14	11	2.063e-60	13.2
Copine-3	CPNE3	9	8	7.826e-228	16.2
Protein KIAA0664	KIAA0664	13	6	1.1944e-99	9.5
DnaJ homolog subfamily C member 13	DNAJC13	19	19	1.8253e-67	10.4
CCR4-NOT transcription complex subunit 3	CNOT3	2	2	2.9987e-05	3.6
DnaJ homolog subfamily B member 6	DNAJB6	3	3	1.3802e-10	9.8
Protein NipSnap homolog 2	GBAS	3	3	3.5797e-70	8.7
Semaphorin-7A	SEMA7A	2	2	7.6723e-07	3.2
Programmed cell death protein 6	PDCD6	10	10	1.2651e-152	52.4
V-type proton ATPase subunit G 1	ATP6V1G1	4	4	1.9313e-14	39
Vacuolar protein sorting-associated protein 4B	VPS4B	23	17	1.4777e-286	49.5
Core histone macro-H2A.1;Histone H2A	H2AFY	18	16	6.6268e-295	58.6
SH3 domain-binding glutamic acid-rich-like protein	SH3BGRL	4	4	3.197e-40	44.7
Filamin-B	FLNB	30	18	1.635e-136	12.1
Vesicle-trafficking protein SEC22b	SEC22B	10	10	0	42.8
Vacuolar protein sorting-associated protein 26A	VPS26A	7	6	5.8603e-31	26.6
Heat shock factor-binding protein 1	HSBP1	3	3	1.8463e-54	48.7
Barrier-to-autointegration factor	BANF1	10	10	4.8842e-133	64
Splicing factor 3B subunit 1	SF3B1	13	13	1.4528e-174	11.7
Interferon-inducible double stranded RNA-dependent protein kinase activator A	PRKRA	2	2	5.9714e-05	6.1
U5 small nuclear ribonucleoprotein 200 kDa helicase	SNRNP200	15	15	6.0222e-154	7.7
Protein XRP2	RP2	13	13	2.3216e-42	28.9
Cartilage-associated protein	CRTAP	10	10	8.6652e-90	21.2
Carbonyl reductase [NADPH] 3	CBR3	7	4	4.3344e-155	27.1
Isocitrate dehydrogenase [NADP] cytoplasmic	IDH1	21	20	2.3656e-274	55.3
Attractin	ATRN	12	12	5.6497e-56	9.8
Signal transducing adapter molecule 2	STAM2	7	5	6.8583e-58	15.2
Cytosolic 10-formyltetrahydrofolate dehydrogenase	ALDH1L1	2	1	4.9159e-14	3.1
PRA1 family protein 3	ARL6IP5	4	4	5.087e-35	24.5
Dynactin subunit 3	DCTN3	5	5	5.8486e-14	23.7
Flotillin-1	FLOT1	20	20	1.101e-285	54.3
Triple functional domain protein	TRIO	14	14	5.4227e-105	5.9
Carboxypeptidase D	CPD	15	15	4.4049e-54	11.9
Glutaredoxin-3	GLRX3	8	8	9.2521e-241	29.3
Ribosomal L1 domain-containing protein 1	RSL1D1	14	14	0	24.1
ATP-dependent Clp protease ATP-binding subunit clpX-like, mitochondrial	CLPX	4	4	6.498e-19	6.3
Regulator of G-protein signaling 20	RGS20	3	3	3.0044e-08	8.2
Signal recognition particle 72 kDa protein	SRP72	18	18	0	30.8
N(G),N(G)-dimethylarginine dimethylaminohydrolase 1	DDAH1	5	4	5.4108e-27	16.8
Galactosylgalactosylxylosylprotein 3-beta-glucuronosyltransferase 3	B3GAT3	4	4	5.4105e-10	12.2
Metastasis-associated protein MTA2	MTA2	4	4	3.1066e-16	7.5
Serine/threonine-protein kinase 10	STK10	22	20	6.4534e-85	25.6
Glucosamine--fructose-6-phosphate aminotransferase [isomerizing] 2	GFPT2	34	27	0	59.4
Unconventional myosin-Id	MYO1D	25	25	1.8195e-150	26.9
Protein transport protein Sec24D	SEC24D	8	8	3.6455e-43	9
E3 UFM1-protein ligase 1	UFL1	23	23	9.0149e-162	31.7
FERM, RhoGEF and pleckstrin domain-containing protein 2	FARP2	20	20	3.4142e-81	20.2
Pre-mRNA-processing factor 6	PRPF6	5	5	1.3597e-23	5.1
Latrophilin-1	LPHN1	3	3	2.1938e-13	2.6
AP-2 complex subunit alpha-2	AP2A2	27	15	4.5668e-203	34.9
SLIT and NTRK-like protein 5	SLITRK5	9	9	7.3502e-24	10.2
Serine protease 23	PRSS23	10	10	1.9009e-172	30.5
Sphingosine 1-phosphate receptor 2	S1PR2	2	2	8.3341e-05	5.7
Ubiquitin conjugation factor E4 B	UBE4B	3	3	6.2088e-19	2.2
Zinc finger protein-like 1	ZFPL1	3	3	1.5739e-08	9
Elongator complex protein 1	IKBKAP	21	21	8.6568e-95	19.7
Ubiquitin-like protein 3	UBL3	2	2	1.2173e-06	23.1
Vesicle-associated membrane protein 5	VAMP5	7	7	3.9588e-25	52.6
Sorting nexin-4	SNX4	5	5	1.6945e-23	11.8
Vesicle-associated membrane protein-associated protein B/C	VAPB	2	2	4.8216e-06	6.6
Myelin protein zero-like protein 1	MPZL1	8	8	1.6595e-48	35.7
6-phosphogluconolactonase	PGLS	7	7	1.8199e-51	45.7
Structural maintenance of chromosomes protein 2	SMC2	19	19	1.0595e-49	16.3
Ubiquitin-like modifier-activating enzyme ATG7	ATG7	10	10	2.6792e-47	15.1
Tripartite motif-containing protein 16;Tripartite motif-containing protein 16-like protein	TRIM16;CDRT1;TRIM16L	5	5	1.7154e-19	10.5
Acyl-protein thioesterase 2	LYPLA2	3	3	7.1545e-227	10.4
Importin-7	IPO7	11	11	2.123e-84	12.9
Adenylyltransferase and sulfurtransferase MOCS3;Molybdopterin-synthase adenylyltransferase;Molybdopterin-synthase sulfurtransferase	MOCS3	3	3	8.4479e-33	8.3
Activator of 90 kDa heat shock protein ATPase homolog 1	AHSA1	8	8	1.0357e-112	29
Poly(A)-specific ribonuclease PARN	PARN	2	2	1.1553e-52	2.8
ATP-binding cassette sub-family A member 1	ABCA1	48	48	0	22.7
Protein transport protein Sec24A	SEC24A	9	9	1.5115e-47	9.4
Pantetheinase	VNN1	3	3	2.0082e-08	5.8
Protein ETHE1, mitochondrial	ETHE1	3	3	9.371e-19	15.7
Long-chain-fatty-acid--CoA ligase 3	ACSL3	8	5	5.4006e-174	11.7
STAM-binding protein	STAMBP	15	15	3.588e-50	34
E3 ubiquitin-protein ligase HERC2	HERC2	17	17	9.2991e-49	3.9
Ras-related protein Rab-3D	RAB3D	3	1	1.5787e-10	11.9
Synaptosomal-associated protein 29	SNAP29	4	4	2.6582e-16	21.3
Serine/threonine-protein kinase OSR1	OXSR1	10	9	2.9079e-43	21.1
AP-2 complex subunit alpha-1	AP2A1	39	27	0	46.8
BAG family molecular chaperone regulator 2	BAG2	9	9	7.8979e-27	44.5
BAG family molecular chaperone regulator 3	BAG3	7	7	1.8429e-21	14.1
Apoptosis-inducing factor 1, mitochondrial	AIFM1;PDCD8	7	7	5.5558e-29	15.8
N(G),N(G)-dimethylarginine dimethylaminohydrolase 2	DDAH2	6	5	1.4002e-31	31.9
Reversion-inducing cysteine-rich protein with Kazal motifs	RECK	4	4	5.6206e-09	4.7
Serine/threonine-protein kinase PAK 4	PAK4	3	3	4.5854e-26	4.6
Actin-like protein 6A	ACTL6A	6	6	2.7821e-147	22.1
L-lactate dehydrogenase A chain;L-lactate dehydrogenase	LDHA	26	26	0	71.7
Glutamate dehydrogenase 1, mitochondrial;Glutamate dehydrogenase 2, mitochondrial;Glutamate dehydrogenase	GLUD1;GLUD2	18	18	5.2556e-163	36.2
Dihydrofolate reductase;Dihydrofolate reductase, mitochondrial	DHFR;DHFRL1	2	2	2.6159e-08	13.9
NADH-cytochrome b5 reductase 3;NADH-cytochrome b5 reductase 3 membrane-bound form;NADH-cytochrome b5 reductase 3 soluble form	CYB5R3	7	7	1.4853e-70	23.9
Superoxide dismutase [Cu-Zn]	SOD1	8	8	2.1734e-210	71.4
Purine nucleoside phosphorylase	PNP	5	5	5.5185e-19	17.6
Hypoxanthine-guanine phosphoribosyltransferase	HPRT1	9	9	1.2468e-30	47.2
Epidermal growth factor receptor	EGFR	37	37	0	31.4
Phosphoglycerate kinase 1;Phosphoglycerate kinase	PGK1	38	38	0	89.2
Adenylate kinase isoenzyme 1	AK1	8	8	6.4686e-26	40
Complement C1r subcomponent;Complement C1r subcomponent heavy chain;Complement C1r subcomponent light chain	C1R	33	33	0	50.6
Urokinase-type plasminogen activator;Urokinase-type plasminogen activator long chain A;Urokinase-type plasminogen activator short chain A;Urokinase-type plasminogen activator chain B	PLAU	12	12	1.7837e-73	35.5
Argininosuccinate synthase	ASS1	17	17	2.9315e-181	45.1
Alpha-2-macroglobulin	A2M	10	2	8.1715e-133	6.2
Complement C3;Complement C3 beta chain;Complement C3 alpha chain;C3a anaphylatoxin;Complement C3b alpha chain;Complement C3c alpha chain fragment 1;Complement C3dg fragment;Complement C3g fragment;Complement C3d fragment;Complement C3f fragment;Complement C3c alpha chain fragment 2	C3	109	98	0	63.7
Metalloproteinase inhibitor 1	TIMP1	8	8	9.0115e-127	44.9
Cystatin-C	CST3	3	3	1.5719e-09	25.3
GTPase NRas	NRAS	12	3	0	66.7
GTPase HRas;GTPase HRas, N-terminally processed	HRAS	12	3	0	70.4
GTPase KRas;GTPase KRas, N-terminally processed	KRAS	10	4	0	66.7
Transforming growth factor beta-1;Latency-associated peptide	TGFB1	7	7	7.1943e-18	14.9
HLA class II histocompatibility antigen, DRB1-15 beta chain	HLA-DRB1	9	3	4.5922e-44	31.6
Prelamin-A/C;Lamin-A/C	LMNA	20	19	2.479e-78	32.8
Apolipoprotein E	APOE	8	4	1.4813e-54	28.1
Fibronectin;Anastellin;Ugl-Y1;Ugl-Y2;Ugl-Y3	FN1	154	10	0	67.7
Transferrin receptor protein 1;Transferrin receptor protein 1, serum form	TFRC	43	43	0	56.4
Ferritin heavy chain;Ferritin	FTH1	8	8	2.5716e-41	41.5
Catalase	CAT	10	10	6.8801e-50	24.1
Fructose-bisphosphate aldolase A;Fructose-bisphosphate aldolase	ALDOA	39	31	0	91.5
Cystatin-B	CSTB	8	8	2.0403e-156	89.8
Annexin A1	ANXA1	33	33	0	79.8
Apolipoprotein B-100;Apolipoprotein B-48	APOB	4	2	3.2468e-16	0.9
Major prion protein	PRNP	6	6	4.6172e-28	21.3
Ornithine aminotransferase, mitochondrial;Ornithine aminotransferase, hepatic form;Ornithine aminotransferase, renal form	OAT	9	9	5.2281e-197	25.5
HLA class II histocompatibility antigen gamma chain	CD74	2	2	2.6575e-38	7.8
Glyceraldehyde-3-phosphate dehydrogenase	GAPDH	36	35	0	91.3
Argininosuccinate lyase	ASL	7	7	2.333e-21	16.4
Calpain small subunit 1	CAPNS1	9	9	1.6935e-105	35.1
Heat shock protein beta-1	HSPB1	17	17	0	86.8
Dolichyl-diphosphooligosaccharide--protein glycosyltransferase subunit 1	RPN1	13	13	2.3057e-181	26.7
Guanine nucleotide-binding protein G(i) subunit alpha-2	GNAI2	27	16	0	75.5
Sodium/potassium-transporting ATPase subunit beta-1	ATP1B1	13	4	1.1611e-104	32
Aldehyde dehydrogenase, mitochondrial	ALDH2	6	4	9.283e-52	10.4
Integrin beta-3;Integrin beta	ITGB3	27	27	0	32.2
Plasminogen activator inhibitor 2	SERPINB2	3	3	2.5902e-11	9.2
Plasminogen activator inhibitor 1	SERPINE1	12	12	3.7861e-116	36.3
Ubiquitin-like protein ISG15	ISG15	2	2	1.4864e-08	10.9
Eukaryotic translation initiation factor 2 subunit 1	EIF2S1	9	9	2.3131e-154	30.2
Intercellular adhesion molecule 1	ICAM1	11	11	4.6635e-101	19
60S acidic ribosomal protein P1	RPLP1	3	2	2.5497e-176	57
60S acidic ribosomal protein P2	RPLP2	7	6	4.219e-273	92.2
60S acidic ribosomal protein P0;60S acidic ribosomal protein P0-like	RPLP0;RPLP0P6	12	12	0	45.7
Integrin beta-1	ITGB1	49	49	0	56.3
Uroporphyrinogen decarboxylase	UROD	4	4	1.1166e-22	16.3
Insulin receptor;Insulin receptor subunit alpha;Insulin receptor subunit beta	INSR	21	19	2.7135e-47	14.4
Tyrosine-protein kinase Fyn	FYN	24	17	1.2072e-189	44.3
Cholinesterase	BCHE	3	3	5.2544e-40	5.1
Alpha-galactosidase A	GLA	9	9	1.2869e-120	22.6
Cyclin-dependent kinase 1	CDK1	12	11	3.0726e-57	44.8
ATP synthase subunit beta, mitochondrial;ATP synthase subunit beta	ATP5B	18	18	0	47.6
Protein S100-A6	S100A6	8	8	0	83.3
Alpha-enolase	ENO1	33	29	0	78.6
Glucose-6-phosphate isomerase	GPI	26	18	0	58.6
Nucleophosmin	NPM1	7	7	9.0784e-263	18.4
Glia-derived nexin	SERPINE2	25	25	0	63.8
Epoxide hydrolase 1	EPHX1	4	4	7.7355e-27	7.7
Acyl-CoA-binding protein	DBI	7	7	4.4625e-123	75.9
L-lactate dehydrogenase B chain	LDHB	17	17	0	50.9
Glutathione peroxidase 1	GPX1	4	4	7.3468e-24	23.6
Vitamin K-dependent protein S	PROS1	5	5	4.1907e-12	9
Protein disulfide-isomerase	P4HB	37	37	0	61.4
Histone H1.0	H1F0	6	6	1.4116e-17	27.8
Cathepsin D;Cathepsin D light chain;Cathepsin D heavy chain	CTSD	13	13	2.553e-156	35.2
Annexin A2;Annexin;Putative annexin A2-like protein	ANXA2;ANXA2P2	27	27	0	71.4
Calpain-1 catalytic subunit	CAPN1	11	11	9.7572e-69	14.6
Beta-hexosaminidase subunit beta;Beta-hexosaminidase subunit beta chain B;Beta-hexosaminidase subunit beta chain A	HEXB	12	12	1.5281e-81	22.7
Profilin-1	PFN1	15	9	0	92.1
Bisphosphoglycerate mutase	BPGM	6	6	4.1567e-16	27
Adenine phosphoribosyltransferase	APRT	11	11	9.1686e-246	57.2
Bifunctional glutamate/proline--tRNA ligase;Glutamate--tRNA ligase;Proline--tRNA ligase	EPRS	77	76	0	52.7
Cathepsin B;Cathepsin B light chain;Cathepsin B heavy chain	CTSB	9	9	4.2724e-261	31.6
Heat shock protein HSP 90-alpha	HSP90AA1	40	25	0	51.9
Tyrosine-protein kinase Lyn	LYN	8	6	2.105e-30	17
Fumarate hydratase, mitochondrial	FH	14	14	1.4647e-199	28.4
Heat shock 70 kDa protein 1A/1B	HSPA1A;HSPA1B	40	19	0	56.9
Collagen alpha-2(I) chain	COL1A2	24	24	0	20.5
Rho-related GTP-binding protein RhoC	RHOC	16	8	0	66.3
Heat shock protein HSP 90-beta	HSP90AB1	44	22	0	57.6
Signal recognition particle receptor subunit alpha	SRPR	8	8	2.7422e-65	13.6
72 kDa type IV collagenase;PEX	MMP2	28	28	0	57.6
Stromelysin-1	MMP3	8	7	3.4662e-20	18.4
Neprilysin	MME	35	35	0	47.3
Pyruvate dehydrogenase E1 component subunit alpha, somatic form, mitochondrial	PDHA1	14	14	2.4287e-87	32.8
U2 small nuclear ribonucleoprotein B	SNRPB2	2	1	4.5799e-09	8
Hepatocyte growth factor receptor	MET	14	13	3.9622e-82	11.7
Complement factor H	CFH	5	5	3.124e-12	4
U1 small nuclear ribonucleoprotein 70 kDa	SNRNP70	5	5	3.0073e-29	13.5
Integrin alpha-5;Integrin alpha-5 heavy chain;Integrin alpha-5 light chain	ITGA5	37	37	0	46.6
Vimentin	VIM	56	51	0	79.6
40S ribosomal protein S17;40S ribosomal protein S17-like	RPS17;RPS17L	6	6	3.2332e-151	37.8
Guanine nucleotide-binding protein G(k) subunit alpha	GNAI3	23	13	0	60.5
Annexin A5;Annexin	ANXA5	24	24	0	63.4
40S ribosomal protein SA	RPSA;RPSAP58	17	17	0	57.3
Gamma-enolase;Enolase	ENO2	15	11	0	53.5
Glutathione S-transferase P	GSTP1	7	7	1.5265e-141	42.9
U1 small nuclear ribonucleoprotein C	SNRPC	2	2	1.8784e-08	18.2
Galectin-1	LGALS1	13	13	0	92.6
Dihydropteridine reductase	QDPR	8	8	1.1732e-35	44.3
SPARC	SPARC	2	2	1.7157e-32	10.9
Clathrin light chain A	CLTA	12	5	6.6514e-61	27.4
Annexin A4;Annexin	ANXA4	14	14	0	44.5
2,3-cyclic-nucleotide 3-phosphodiesterase	CNP	32	32	0	61
Platelet-derived growth factor receptor beta	PDGFRB	26	26	0	29.1
U2 small nuclear ribonucleoprotein A	SNRPA1	3	3	6.0006e-38	11
Complement C1s subcomponent;Complement C1s subcomponent heavy chain;Complement C1s subcomponent light chain	C1S	21	21	0	32
Ubiquitin carboxyl-terminal hydrolase isozyme L1	UCHL1	15	15	0	78
Fructose-bisphosphate aldolase C;Fructose-bisphosphate aldolase	ALDOC	17	9	0	47.3
Histone H2A.Z;Histone H2A.V;Histone H2A	H2AFZ;H2AFV	5	3	0	53.9
Protein FAM203B;Protein FAM203A	FAM203B;FAM203A	2	2	1.3438e-07	4.9
Ras-related protein Rap-2a	RAP2A	12	4	0	76
Serglycin	SRGN	2	2	8.9836e-07	13.3
60 kDa SS-A/Ro ribonucleoprotein	TROVE2	3	3	2.0202e-17	5.8
Ras-related protein R-Ras	RRAS	17	14	0	77.5
Serine/threonine-protein kinase A-Raf	ARAF	9	3	5.3479e-23	13.9
Histone H1.4	HIST1H1E	11	1	9.3606e-141	31.5
Receptor-type tyrosine-protein phosphatase F	PTPRF	5	1	5.9852e-13	3
Thioredoxin	TXN	9	9	2.0926e-85	52.4
Lysosomal protective protein;Lysosomal protective protein 32 kDa chain;Lysosomal protective protein 20 kDa chain	CTSA	11	11	6.5734e-223	24.4
cAMP-dependent protein kinase type I-alpha regulatory subunit	PRKAR1A	8	8	1.4104e-18	23.1
Tissue factor pathway inhibitor	TFPI	3	3	6.2228e-09	8.6
S-formylglutathione hydrolase	ESD	7	7	1.7134e-43	34.4
60 kDa heat shock protein, mitochondrial	HSPD1	5	5	1.1671e-173	8.7
Clusterin;Clusterin beta chain;Clusterin alpha chain;Clusterin	CLU	27	26	0	55.2
78 kDa glucose-regulated protein	HSPA5	39	37	0	54.9
Laminin subunit gamma-1	LAMC1	75	75	0	45.4
Heat shock cognate 71 kDa protein	HSPA8	58	38	0	84.1
Solute carrier family 2, facilitated glucose transporter member 1	SLC2A1	17	17	0	35.2
Solute carrier family 2, facilitated glucose transporter member 3;Solute carrier family 2, facilitated glucose transporter member 14	SLC2A3;SLC2A14	14	14	0	25.8
Protein 4.1	EPB41	25	21	9.7701e-86	30.8
Uridine 5-monophosphate synthase;Orotate phosphoribosyltransferase;Orotidine 5-phosphate decarboxylase	UMPS	14	14	1.4219e-104	27.9
Pyruvate dehydrogenase E1 component subunit beta, mitochondrial	PDHB	9	9	2.9715e-140	30.4
Glycogen phosphorylase, brain form	PYGB	28	21	1.3973e-230	37.1
Ras-related protein Ral-A	RALA	10	7	0	45.1
Lysosome-associated membrane glycoprotein 1	LAMP1	11	11	0	24
DNA topoisomerase 1	TOP1	16	13	3.0158e-49	22.2
Glucose-6-phosphate 1-dehydrogenase	G6PD	39	39	0	69.7
Pyruvate carboxylase, mitochondrial	PC	20	20	1.2802e-143	19.5
C-1-tetrahydrofolate synthase, cytoplasmic;Methylenetetrahydrofolate dehydrogenase;Methenyltetrahydrofolate cyclohydrolase;Formyltetrahydrofolate synthetase	MTHFD1	39	38	0	45.1
Cation-independent mannose-6-phosphate receptor	IGF2R	58	58	2.2687e-273	23.6
Alcohol dehydrogenase class-3	ADH5	13	13	5.1295e-196	35
Ribose-phosphate pyrophosphokinase 2	PRPS2	11	3	1.7376e-75	36.5
Polyadenylate-binding protein 1;Polyadenylate-binding protein 3	PABPC1;PABPC3	31	19	0	48.1
Proliferating cell nuclear antigen	PCNA	5	5	3.4082e-12	19.9
Collagen alpha-1(VI) chain	COL6A1	47	47	0	43.2
Collagen alpha-2(VI) chain	COL6A2	36	36	0	37
Collagen alpha-3(VI) chain	COL6A3	198	11	0	68.1
Inosine-5-monophosphate dehydrogenase 2	IMPDH2	24	23	0	44.7
Alpha-actinin-1	ACTN1	28	12	3.149e-275	33.3
Proto-oncogene tyrosine-protein kinase Src	SRC	18	10	2.7159e-105	36.2
X-ray repair cross-complementing protein 6	XRCC6	34	34	0	52.1
X-ray repair cross-complementing protein 5	XRCC5	47	47	0	58.9
Ribonuclease inhibitor	RNH1	9	9	1.0719e-50	26.5
Bone morphogenetic protein 1	BMP1	16	14	1.4745e-52	15.8
Neural cell adhesion molecule 1	NCAM1	30	6	7.2656e-243	33.7
Versican core protein	VCAN	61	38	0	16.4
Integrin alpha-4	ITGA4	2	2	5.0292e-09	1.5
Elongation factor 2	EEF2	66	65	0	66.9
Protein disulfide-isomerase A4	PDIA4	2	2	1.0456e-10	3.6
Prolyl 4-hydroxylase subunit alpha-1	P4HA1	14	2	5.9873e-96	29.8
Translationally-controlled tumor protein	TPT1	9	9	4.6697e-99	45.2
Tissue factor	F3	4	4	1.4995e-174	14.9
Plastin-3	PLS3	25	25	3.3412e-160	44
Electron transfer flavoprotein subunit alpha, mitochondrial	ETFA	13	13	6.1488e-194	52.6
Glycogen [starch] synthase, muscle	GYS1	13	13	1.5073e-138	20.5
cAMP-dependent protein kinase type II-alpha regulatory subunit	PRKAR2A	13	12	6.0693e-202	42.3
Bifunctional methylenetetrahydrofolate dehydrogenase/cyclohydrolase, mitochondrial;NAD-dependent methylenetetrahydrofolate dehydrogenase;Methenyltetrahydrofolate cyclohydrolase	MTHFD2	5	5	1.4364e-38	18
Macrophage migration inhibitory factor	MIF	3	3	2.4932e-127	23.5
Hepatocyte growth factor;Hepatocyte growth factor alpha chain;Hepatocyte growth factor beta chain	HGF	17	17	8.6822e-56	19.9
Glucosidase 2 subunit beta	PRKCSH	6	6	1.2503e-20	12.1
Carboxypeptidase M	CPM	4	4	4.9162e-08	10.6
Alcohol dehydrogenase [NADP(+)]	AKR1A1	11	11	4.511e-42	33.8
Pyruvate kinase isozymes M1/M2;Pyruvate kinase	PKM2	53	23	0	84
Endoplasmin	HSP90B1	19	17	6.9344e-152	21.5
Insulin-degrading enzyme	IDE	9	9	1.9574e-20	8.4
Heterogeneous nuclear ribonucleoprotein L	HNRNPL	13	13	1.0838e-175	29.4
Aspartate--tRNA ligase, cytoplasmic	DARS;DKFZp781B11202	39	39	0	74.7
Aldose reductase	AKR1B1	24	23	0	84.8
Poliovirus receptor	PVR	7	7	6.4692e-52	18.2
Ras-related C3 botulinum toxin substrate 2	RAC2	11	5	9.0023e-145	48.4
Beta-1,4-galactosyltransferase 1;Lactose synthase A protein;N-acetyllactosamine synthase;Beta-N-acetylglucosaminylglycopeptide beta-1,4-galactosyltransferase;Beta-N-acetylglucosaminyl-glycolipid beta-1,4-galactosyltransferase;Processed beta-1,4-galactosyltransferase 1	B4GALT1	4	4	2.1464e-16	12.8
Ezrin	EZR	34	19	1.1247e-158	45.7
Ubiquitin carboxyl-terminal hydrolase isozyme L3	UCHL3	6	6	2.5529e-18	31.7
Membrane cofactor protein	CD46	10	10	4.2725e-34	18.1
Nucleoside diphosphate kinase A	NME1	12	1	1.5141e-108	70.4
NAD(P)H dehydrogenase [quinone] 1	NQO1	15	15	0	41.2
40S ribosomal protein S2	RPS2	17	17	0	56.7
Replication protein A 32 kDa subunit	RPA2	5	5	6.2971e-103	30.7
Metalloproteinase inhibitor 2	TIMP2	4	4	3.8634e-62	17.3
Histone H2A.x	H2AFX	7	1	0	58.7
Carbonyl reductase [NADPH] 1	CBR1	15	12	0	63.5
Beta-galactosidase	GLB1	17	17	1.1921e-213	29.5
Cytoplasmic protein NCK1	NCK1	5	5	5.2054e-09	12.5
Histone H1.5	HIST1H1B	11	9	4.5353e-148	31
Histone H1.3	HIST1H1D	13	4	8.8472e-136	31.2
Histone H1.2	HIST1H1C	13	3	1.1254e-140	37.1
NADPH--cytochrome P450 reductase	POR	3	3	1.1805e-11	3.7
Fumarylacetoacetase	FAH;DKFZp686F13224	7	7	2.3069e-31	19.8
Stathmin	STMN1	7	5	1.7188e-23	34.9
DNA-binding protein A	CSDA	5	1	0	11.6
Heat shock 70 kDa protein 6;Putative heat shock 70 kDa protein 7	HSPA6;HSPA7	12	1	5.2267e-239	16.3
Rho-related GTP-binding protein RhoQ	RHOQ	2	2	2.7634e-15	11.7
High mobility group protein HMG-I/HMG-Y	HMGA1	4	4	1.9774e-15	43
Aspartate aminotransferase, cytoplasmic;Aspartate aminotransferase	GOT1	14	14	6.0958e-77	37
Protein kinase C alpha type	PRKCA	14	14	1.1922e-62	21.1
Integrin alpha-2	ITGA2	40	6	0	40.1
Gap junction alpha-1 protein	GJA1	13	13	6.3475e-162	43.7
Calpain-2 catalytic subunit	CAPN2	25	25	1.4176e-294	37.6
Neuromodulin	GAP43	4	4	2.8831e-10	22.3
CTP synthase 1	CTPS	18	18	3.1758e-154	33.7
Endoglin	ENG	16	16	0	25.8
6-phosphofructokinase, liver type	PFKL	27	22	0	39.5
Galectin-3	LGALS3	12	12	1.0545e-116	40.8
26S protease regulatory subunit 6A	PSMC3	23	19	0	54.4
T-complex protein 1 subunit alpha	TCP1	31	31	0	62.2
Tyrosine-protein phosphatase non-receptor type 1	PTPN1	6	6	1.4313e-45	14.9
60S ribosomal protein L35a	RPL35A	13	13	3.8416e-42	62.7
Integrin beta-5	ITGB5	22	22	0	29.2
ADP-ribosylation factor 4	ARF4	13	9	0	80.6
60S ribosomal protein L7	RPL7	18	18	0	52.8
Vinculin	VCL	69	69	0	61.7
Phosphoglycerate mutase 1	PGAM1	19	19	0	74
Regulator of chromosome condensation	RCC1	5	5	4.4079e-55	16.2
Syndecan-1	SDC1	2	2	6.298e-24	9.7
Hexokinase-1	HK1	15	11	6.4922e-206	16.2
DNA-directed RNA polymerase II subunit RPB3	POLR2C	4	4	5.1095e-22	16
Leukocyte surface antigen CD53	CD53	2	2	2.6553e-06	7.3
Gamma-glutamyltranspeptidase 1;Gamma-glutamyltranspeptidase 1 heavy chain;Gamma-glutamyltranspeptidase 1 light chain;Putative gamma-glutamyltranspeptidase 3;Putative gamma-glutamyltranspeptidase 3 heavy chain;Putative gamma-glutamyltranspeptidase 3 light chain;Gamma-glutamyltranspeptidase 2;Gamma-glutamyltranspeptidase 2 heavy chain;Gamma-glutamyltranspeptidase 2 light chain	GGT1;GGT3P;GGT2	15	15	1.2194e-79	26.7
Spermidine synthase	SRM	12	12	2.2699e-49	39.1
Sodium/hydrogen exchanger 1;Sodium/hydrogen exchanger	SLC9A1	10	10	9.0649e-36	13.1
Plasma membrane calcium-transporting ATPase 1	ATP2B1	61	37	0	54.8
Eukaryotic translation initiation factor 2 subunit 2	EIF2S2	9	9	4.2308e-50	24.9
Myeloid cell surface antigen CD33	CD33	8	8	2.2e-103	24.5
Ras-related protein Rab-3A	RAB3A	2	1	1.3535e-07	10.5
Ras-related protein Rab-3B	RAB3B	4	3	1.1474e-15	25.1
Ras-related protein Rab-6A	RAB6A	9	8	2.5715e-98	42.8
Atrial natriuretic peptide receptor 2	NPR2	16	15	6.7013e-61	17.9
Proteasome subunit beta type-1	PSMB1	14	14	0	52.3
Cation-dependent mannose-6-phosphate receptor	M6PR	4	4	7.2536e-82	19.5
Collagen alpha-1(V) chain	COL5A1	7	7	1.4065e-75	4.3
Pleiotrophin	PTN	4	4	2.447e-10	18.5
V-type proton ATPase subunit B, brain isoform	ATP6V1B2	10	10	2.9209e-71	23.3
Filamin-A	FLNA	127	113	0	55.2
Neurofibromin;Neurofibromin truncated	NF1	8	8	3.0253e-25	3.5
Cytoplasmic aconitate hydratase	ACO1;IRP1	28	28	0	39.3
5-nucleotidase	NT5E	43	43	0	75.6
C5a anaphylatoxin chemotactic receptor	C5AR1	3	3	2.0705e-07	7.4
Thromboxane A2 receptor	TBXA2R	3	3	1.8756e-08	8.2
CD9 antigen	CD9	9	9	0	32
Catechol O-methyltransferase	COMT	6	6	2.9933e-26	23.6
Oxysterol-binding protein 1	OSBP	7	7	1.2212e-19	9.5
rRNA 2-O-methyltransferase fibrillarin	FBL	3	2	1.0654e-25	12.1
Trifunctional purine biosynthetic protein adenosine-3;Phosphoribosylamine--glycine ligase;Phosphoribosylformylglycinamidine cyclo-ligase;Phosphoribosylglycinamide formyltransferase	GART	23	23	1.1597e-140	25
Multifunctional protein ADE2;Phosphoribosylaminoimidazole-succinocarboxamide synthase;Phosphoribosylaminoimidazole carboxylase	PAICS	13	13	1.0874e-178	30.8
Ubiquitin-like modifier-activating enzyme 1	UBA1	31	31	0	38.6
Ectonucleotide pyrophosphatase/phosphodiesterase family member 1;Alkaline phosphodiesterase I;Nucleotide pyrophosphatase	ENPP1	32	32	0	43.4
Heterogeneous nuclear ribonucleoproteins A2/B1	HNRNPA2B1	7	7	1.5641e-48	25.5
cAMP-dependent protein kinase catalytic subunit beta;cAMP-dependent protein kinase catalytic subunit alpha	PRKACB;PRKACA	11	11	1.5062e-31	29.3
Splicing factor, proline- and glutamine-rich	SFPQ	10	9	2.4231e-138	15.4
Tubulin gamma-1 chain;Tubulin gamma-2 chain	TUBG1;TUBG2	8	8	1.4152e-220	21.7
Peptidyl-prolyl cis-trans isomerase B	PPIB	7	7	1.9578e-32	40.3
NAD-dependent malic enzyme, mitochondrial	ME2	7	7	7.218e-99	12.7
Tryptophan--tRNA ligase, cytoplasmic;T1-TrpRS;T2-TrpRS	WARS	21	21	2.781e-176	53.1
40S ribosomal protein S3	RPS3	25	25	0	83.5
Tyrosine-protein kinase JAK1	JAK1	35	33	1.5058e-124	31.9
Receptor-type tyrosine-protein phosphatase epsilon	PTPRE	9	8	1.2809e-33	14.1
Receptor-type tyrosine-protein phosphatase gamma	PTPRG	22	22	0	21.7
Adenosylhomocysteinase	AHCY	22	22	4.1904e-202	45.6
Cofilin-1	CFL1	24	18	0	71.6
Plasma membrane calcium-transporting ATPase 4	ATP2B4	67	44	0	48.6
Carnitine O-palmitoyltransferase 2, mitochondrial	CPT2	9	9	1.5016e-42	13.7
Thymidylate kinase	DTYMK	12	12	6.0971e-33	55.2
Elongation factor 1-beta	EEF1B2	6	6	3.571e-107	20.4
Low molecular weight phosphotyrosine protein phosphatase	ACP1	2	2	3.0625e-05	13.9
Tenascin	TNC	74	4	0	41.3
DNA-directed RNA polymerase II subunit RPB1	POLR2A	10	10	1.9293e-26	5.2
Endothelin-1 receptor	EDNRA	3	2	1.3539e-07	5.2
Proteinase-activated receptor 1	F2R	2	2	7.9524e-05	5.9
DNA replication licensing factor MCM3	MCM3	10	10	5.0869e-40	14.2
40S ribosomal protein S12	RPS12	4	4	2.3375e-18	31.1
Tumor necrosis factor receptor superfamily member 6	FAS	9	9	4.3872e-83	30.7
DnaJ homolog subfamily B member 1	DNAJB1	10	9	5.8547e-37	31.8
DnaJ homolog subfamily B member 2	DNAJB2	6	6	2.2699e-22	25.9
ATP synthase subunit alpha, mitochondrial;ATP synthase subunit alpha	ATP5A1	9	9	0	20.4
Proteasome subunit alpha type-1;Proteasome subunit alpha type	PSMA1	27	27	0	80.2
Proteasome subunit alpha type-2	PSMA2	13	13	0	57.7
Proteasome subunit alpha type-3	PSMA3	19	19	0	60.8
Proteasome subunit alpha type-4	PSMA4	19	19	0	71.3
Integrin alpha-3;Integrin alpha-3 heavy chain;Integrin alpha-3 light chain	ITGA3	50	50	0	51.2
Pentraxin-related protein PTX3	PTX3	23	23	0	55.1
Moesin	MSN	65	47	0	71.1
Tyrosine-protein phosphatase non-receptor type 3	PTPN3	3	3	1.5621e-13	4.5
Probable ATP-dependent RNA helicase DDX6	DDX6	3	3	4.6316e-21	8.7
Catenin alpha-2	CTNNA2	15	2	1.5399e-157	17
60S ribosomal protein L13	RPL13	13	13	1.6595e-250	49.8
Alpha-1,3-mannosyl-glycoprotein 2-beta-N-acetylglucosaminyltransferase	MGAT1	4	4	1.0336e-10	8.5
Polypyrimidine tract-binding protein 1	PTBP1	5	2	3.3196e-21	10.2
Valine--tRNA ligase	VARS	46	46	0	40.6
Elongation factor 1-gamma	EEF1G	24	24	0	43
Erythrocyte band 7 integral membrane protein	STOM	20	20	0	68.8
Adenylate kinase isoenzyme 4, mitochondrial	AK4	12	12	2.0596e-73	53.4
14-3-3 protein theta	YWHAQ	23	16	0	72.7
Mitogen-activated protein kinase 3	MAPK3	11	8	9.5835e-128	31.1
Dipeptidyl peptidase 4;Dipeptidyl peptidase 4 membrane form;Dipeptidyl peptidase 4 soluble form	DPP4	31	31	6.371e-239	39.3
Replication protein A 70 kDa DNA-binding subunit	RPA1	16	16	3.8832e-182	27.4
CD82 antigen	CD82	11	11	0	37.5
Proteasome subunit beta type-8	PSMB8	11	11	8.1097e-168	52.2
Proteasome subunit alpha type-5	PSMA5	13	13	0	57.3
Proteasome subunit beta type-4	PSMB4	8	8	0	48.5
Proteasome subunit beta type-6	PSMB6	9	9	0	50.6
Proteasome subunit beta type-5	PSMB5	18	18	0	65
Glutathione S-transferase Mu 2	GSTM2	7	2	6.0809e-17	27.5
Protein-lysine 6-oxidase	LOX	4	3	2.093e-25	8.4
Mitogen-activated protein kinase 1	MAPK1	10	7	1.3519e-66	28.9
Cytosol aminopeptidase	LAP3	26	26	0	58.2
Ephrin type-A receptor 2	EPHA2	17	16	6.4613e-81	18.2
Ephrin type-B receptor 2	EPHB2	29	25	0	33.5
SHC-transforming protein 1	SHC1	3	3	1.7856e-09	5.7
Cellular retinoic acid-binding protein 2	CRABP2	7	7	1.7004e-17	42
Elongation factor 1-delta	EEF1D	10	10	1.7902e-81	17.9
Myristoylated alanine-rich C-kinase substrate	MARCKS	11	11	0	42.2
Guanine nucleotide-binding protein subunit alpha-11	GNA11	25	12	0	66.3
Peroxiredoxin-6	PRDX6	15	15	1.1002e-290	62.1
Flavin reductase (NADPH)	BLVRB	10	10	3.9657e-267	63.6
Peroxiredoxin-5, mitochondrial	PRDX5	12	12	0	56.5
D-dopachrome decarboxylase;D-dopachrome decarboxylase-like protein	DDT;DDTL	5	5	5.9961e-102	45.5
60S ribosomal protein L12	RPL12	7	7	5.9554e-183	52.1
UMP-CMP kinase	CMPK1	11	11	2.645e-78	52.6
Phosphatidylethanolamine-binding protein 1;Hippocampal cholinergic neurostimulating peptide	PEBP1	12	12	0	78.1
Serine/threonine-protein phosphatase 2A 65 kDa regulatory subunit A alpha isoform	PPP2R1A	22	22	0	43.6
B2 bradykinin receptor	BDKRB2	4	4	2.444e-53	7.7
Glycylpeptide N-tetradecanoyltransferase 1	NMT1	11	11	4.3377e-130	23
HLA class I histocompatibility antigen, Cw-2 alpha chain	HLA-C	12	2	0	31.4
Adenylosuccinate synthetase isozyme 2	ADSS	4	4	5.4566e-20	9.9
Tyrosine-protein kinase receptor UFO	AXL	12	12	1.802e-64	18.5
Alpha-2-macroglobulin receptor-associated protein	LRPAP1	9	9	6.9597e-20	22.1
Adenylosuccinate lyase	ADSL	7	7	9.5739e-23	14.9
Leukocyte elastase inhibitor	SERPINB1	3	2	2.8823e-13	7.9
High affinity cationic amino acid transporter 1	SLC7A1	7	7	6.306e-78	12.6
Aldehyde dehydrogenase X, mitochondrial	ALDH1B1	6	4	1.2308e-29	12.6
Succinate dehydrogenase [ubiquinone] flavoprotein subunit, mitochondrial	SDHA	5	5	7.2999e-89	9
Rab GDP dissociation inhibitor alpha	GDI1	24	15	0	58.2
S-adenosylmethionine synthase isoform type-2;S-adenosylmethionine synthase	MAT2A	11	11	1.7058e-67	26.1
Syndecan-4;Syndecan	SDC4	10	10	8.5584e-89	35.4
Sodium- and chloride-dependent taurine transporter;Transporter	SLC6A6	8	8	1.1975e-40	15
DnaJ homolog subfamily A member 1	DNAJA1	19	19	0	53.4
RAC-alpha serine/threonine-protein kinase	AKT1	3	3	3.6853e-08	7.1
Bifunctional purine biosynthesis protein PURH;Phosphoribosylaminoimidazolecarboxamide formyltransferase;IMP cyclohydrolase	ATIC	22	22	3.4645e-266	39.4
Heterogeneous nuclear ribonucleoprotein H3	HNRNPH3	3	2	3.2778e-09	9.2
14-3-3 protein beta/alpha;14-3-3 protein beta/alpha, N-terminally processed	YWHAB	20	11	0	64.6
14-3-3 protein sigma	SFN	6	1	1.7374e-26	16.9
Stress-induced-phosphoprotein 1	STIP1	28	28	3.275e-171	47.9
Protein S100-A11	S100A11	7	7	0	83.8
Peroxiredoxin-2	PRDX2	7	6	3.5514e-28	25.3
C-C chemokine receptor type 1	CCR1	3	3	1.8013e-06	9.3
Deoxycytidylate deaminase	DCTD	3	3	1.3814e-06	18
Syntaxin-2	STX2	12	12	2.4647e-73	43.8
60S ribosomal protein L9	RPL9	5	5	2.9026e-141	32.3
CD70 antigen	CD70	6	6	3.8924e-56	32.1
Kinesin-1 heavy chain	KIF5B	33	25	0	39.4
Multidrug resistance-associated protein 1	ABCC1	30	30	9.8716e-182	20.6
Mannosyl-oligosaccharide 1,2-alpha-mannosidase IA	MAN1A1	15	15	6.5516e-45	22.4
DNA replication licensing factor MCM5	MCM5	10	10	3.7045e-77	17.2
DNA replication licensing factor MCM7	MCM7	14	14	1.4857e-91	24.9
Syndecan-2;Syndecan	SDC2	9	9	1.1838e-109	28.9
Serine hydroxymethyltransferase, mitochondrial;Serine hydroxymethyltransferase	SHMT2	22	21	0	48
Heat shock 70 kDa protein 4	HSPA4	35	32	1.2268e-198	45.5
G protein-coupled receptor kinase 5	GRK5	5	2	6.6639e-16	11.7
Glypican-1;Secreted glypican-1	GPC1	23	23	8.2155e-214	50.5
Profilin-2;Profilin	PFN2	8	3	3.6709e-67	52.9
Catenin alpha-1	CTNNA1	61	48	0	71
Catenin beta-1	CTNNB1	40	36	0	62.2
Serpin B6	SERPINB6	6	5	8.3725e-25	20.5
Merlin	NF2	11	11	5.3648e-73	21
Radixin	RDX	37	14	8.5154e-211	40.6
Replication factor C subunit 2	RFC2	2	2	2.3224e-06	5.9
Sepiapterin reductase	SPR	4	4	2.2904e-98	21.8
Histamine H1 receptor	HRH1	7	7	2.5029e-15	14
Alpha-1B adrenergic receptor	ADRA1B	3	3	7.2368e-07	7.1
Thrombospondin-2	THBS2	5	4	1.544e-49	5.4
Fibrillin-1	FBN1	8	7	3.2241e-43	2.5
Glycogen debranching enzyme;4-alpha-glucanotransferase;Amylo-alpha-1,6-glucosidase	AGL	7	7	7.9327e-40	5.5
Myosin-9	MYH9	73	64	0	38.4
Metalloproteinase inhibitor 3	TIMP3	7	7	4.5067e-20	30.3
Glutaredoxin-1	GLRX	4	4	8.0851e-278	58.5
26S protease regulatory subunit 7	PSMC2	33	33	0	76.7
Monocarboxylate transporter 8	SLC16A2	2	2	8.3549e-12	3.7
Chitinase-3-like protein 1	CHI3L1	16	16	5.345e-65	45.2
Gamma-glutamyltransferase 5;Gamma-glutamyltransferase 5 heavy chain;Gamma-glutamyltransferase 5 light chain	GGT5	3	3	1.8926e-14	6.8
ADP-ribosylation factor-like protein 2	ARL2	3	3	5.3254e-21	18.5
ADP-ribosylation factor-like protein 3	ARL3	7	7	7.7771e-82	48.4
Dual specificity mitogen-activated protein kinase kinase 2	MAP2K2	17	10	1.4265e-197	35.5
60S ribosomal protein L4	RPL4	26	26	3.0799e-256	51.3
Lon protease homolog, mitochondrial;Lon protease homolog	LONP1	15	15	0	20.9
Phosphoglucomutase-1	PGM1	22	22	5.0397e-140	52.8
Dihydrolipoyllysine-residue succinyltransferase component of 2-oxoglutarate dehydrogenase complex, mitochondrial	DLST	2	2	4.3769e-07	4.6
Phospholipid hydroperoxide glutathione peroxidase, mitochondrial	GPX4	9	9	8.201e-29	43.7
Signal recognition particle 14 kDa protein	SRP14	5	5	9.1781e-111	33.8
TGF-beta receptor type-2	TGFBR2	8	8	1.3857e-22	15.5
Hippocalcin-like protein 1;Neuron-specific calcium-binding protein hippocalcin	HPCAL1;HPCA	12	12	1.4752e-61	67.9
Transgelin-2	TAGLN2	19	19	0	94.5
Transaldolase	TALDO1	8	8	2.6659e-46	25.8
Electron transfer flavoprotein subunit beta	ETFB	10	10	1.0692e-40	39.6
Stress-70 protein, mitochondrial	HSPA9	35	34	0	49.3
Eukaryotic initiation factor 4A-III	EIF4A3	22	18	4.5884e-177	47.2
40S ribosomal protein S19	RPS19	6	6	4.8925e-30	30.3
60S ribosomal protein L3	RPL3	27	27	0	50.6
Flap endonuclease 1	FEN1	7	7	1.7211e-48	20
Interleukin-6 receptor subunit beta	IL6ST	5	5	1.333e-33	7.2
T-complex protein 1 subunit zeta	CCT6A	21	21	0	47.3
Nicotinamide N-methyltransferase	NNMT	4	4	6.1843e-14	17.8
Proteasome subunit beta type-10	PSMB10	7	7	0	46.2
60S ribosomal protein L13a	RPL13A	11	11	1.981e-63	44.3
Signal transducer and activator of transcription 3	STAT3	4	4	8.0266e-39	8.7
Ubiquitin carboxyl-terminal hydrolase 8;Ubiquitin carboxyl-terminal hydrolase	USP8	7	7	3.4888e-23	7.1
Malate dehydrogenase, mitochondrial;Malate dehydrogenase	MDH2	6	6	1.1912e-53	21
Trifunctional enzyme subunit alpha, mitochondrial;Long-chain enoyl-CoA hydratase;Long chain 3-hydroxyacyl-CoA dehydrogenase	HADHA	7	7	1.4189e-43	8.9
Eukaryotic translation initiation factor 2 subunit 3;Putative eukaryotic translation initiation factor 2 subunit 3-like protein	EIF2S3;EIF2S3L	17	17	1.3227e-155	43.4
Protein Wnt-5a	WNT5A	20	20	1.5599e-198	51.3
Tyrosine-protein kinase CSK	CSK	9	8	7.2394e-41	20.2
Glycine--tRNA ligase	GARS	32	32	0	48.8
Isoleucine--tRNA ligase, cytoplasmic	IARS	57	57	0	48
Tumor necrosis factor ligand superfamily member 9	TNFSF9	4	4	1.8945e-10	15
Folate transporter 1	SLC19A1	4	4	5.3515e-16	6.4
Eukaryotic translation initiation factor 1;Eukaryotic translation initiation factor 1b	EIF1;EIF1B	3	3	1.658e-83	54
Beta-centractin	ACTR1B	12	4	3.9662e-165	40.7
Aldo-keto reductase family 1 member C3;Aldo-keto reductase family 1 member C4	AKR1C3;AKR1C4	14	2	6.371e-130	29.4
Serine/threonine-protein kinase mTOR	MTOR	37	37	3.3902e-258	16.9
Caspase-3;Caspase-3 subunit p17;Caspase-3 subunit p12	CASP3	6	6	6.0779e-24	17.3
40S ribosomal protein S27	RPS27	4	2	1.0348e-60	40.5
Leucine-rich PPR motif-containing protein, mitochondrial	LRPPRC	23	22	3.5542e-183	17.9
60S ribosomal protein L35	RPL35	3	3	2.1229e-65	26
Lysosomal Pro-X carboxypeptidase	PRCP	3	3	6.5142e-21	6
Huntingtin	HTT	4	4	9.7051e-31	1.4
Endothelin-converting enzyme 1	ECE1	31	31	2.7987e-283	40.3
Excitatory amino acid transporter 3	SLC1A1	4	4	3.7598e-32	9.5
Neutral amino acid transporter A	SLC1A4	15	15	0	40.8
Platelet-activating factor acetylhydrolase IB subunit alpha	PAFAH1B1	6	6	1.3077e-14	16.8
Cell surface glycoprotein MUC18	MCAM	16	16	1.624e-258	30.8
Netrin receptor DCC	DCC	8	2	1.4017e-26	7.3
Cathepsin K;Cathepsin L2;Cathepsin L1;Cathepsin L1 heavy chain;Cathepsin L1 light chain;Putative cathepsin L-like protein 3	CTSK;CTSL2;CTSL1;CTSL3	2	2	3.8053e-08	5.2
Aldehyde dehydrogenase family 3 member B1	ALDH3B1	7	6	1.1288e-38	16.5
Melanoma-associated antigen 1	MAGEA1	3	2	2.962e-09	8.4
Ran-specific GTPase-activating protein	RANBP1	4	4	1.5722e-15	16.4
Nicotinamide phosphoribosyltransferase	NAMPT	35	35	0	76.8
26S protease regulatory subunit 6B	PSMC4	28	28	0	76.3
Ubiquitin carboxyl-terminal hydrolase 5	USP5	15	15	1.3157e-117	21.6
Dual specificity mitogen-activated protein kinase kinase 4	MAP2K4	2	2	2.9904e-08	6.3
Phosphorylase b kinase regulatory subunit alpha, liver isoform	PHKA2	4	4	1.0215e-08	2.9
Ran GTPase-activating protein 1	RANGAP1	9	9	2.6732e-32	18.7
ATP-dependent DNA helicase Q1	RECQL	17	17	6.1356e-172	26.7
Putative ribosomal RNA methyltransferase NOP2	NOP2	6	6	3.9798e-35	8.4
Crk-like protein	CRKL	7	7	8.7284e-19	25.1
Neurogenic locus notch homolog protein 1;Notch 1 extracellular truncation;Notch 1 intracellular domain	NOTCH1	11	8	7.1852e-26	3.9
B1 bradykinin receptor	BDKRB1	3	3	3.7992e-07	7.9
Dual specificity mitogen-activated protein kinase kinase 3;Dual specificity mitogen-activated protein kinase kinase 6	MAP2K3;MAP2K6	5	5	2.908e-14	13.3
60S ribosomal protein L5	RPL5	11	11	2.1855e-74	32
60S ribosomal protein L21	RPL21	9	9	1.6563e-49	44.4
60S ribosomal protein L28	RPL28	14	14	2.5147e-45	59.1
40S ribosomal protein S9	RPS9	18	18	1.3909e-157	57.7
40S ribosomal protein S5;40S ribosomal protein S5, N-terminally processed	RPS5	8	8	4.893e-105	40.2
40S ribosomal protein S10	RPS10	7	7	9.3546e-39	45.5
Microtubule-associated protein 1B;MAP1 light chain LC1	MAP1B	13	12	1.342e-48	6.6
Glucosamine-6-phosphate isomerase 1	GNPDA1	9	5	3.7374e-63	40.1
E3 ubiquitin-protein ligase NEDD4	NEDD4	12	8	6.1015e-36	10.4
Utrophin	UTRN	50	46	7.4871e-170	15.4
Ras GTPase-activating-like protein IQGAP1	IQGAP1	72	69	0	44.3
Guanine nucleotide exchange factor MSS4	RABIF	2	2	2.0022e-08	16.3
F-actin-capping protein subunit alpha-2	CAPZA2	5	3	6.7972e-59	19.9
Aldehyde dehydrogenase family 1 member A3	ALDH1A3	20	17	4.0016e-153	36.9
Glutamine--tRNA ligase	QARS	35	34	5.18e-232	46.5
60S ribosomal protein L29	RPL29	2	2	5.8683e-22	14.5
Sodium- and chloride-dependent creatine transporter 1;Transporter	SLC6A8	7	7	2.3622e-52	15.4
LIM and senescent cell antigen-like-containing domain protein 1	LIMS1	6	5	1.584e-17	15.4
Glioma pathogenesis-related protein 1	GLIPR1	3	3	1.2843e-18	20.7
Prolyl endopeptidase	PREP	5	5	9.421e-12	7.3
Tissue factor pathway inhibitor 2	TFPI2	3	3	5.3155e-14	14.9
Phosphatidylinositol 5-phosphate 4-kinase type-2 alpha	PIP4K2A	11	8	5.1278e-38	28.3
Coatomer subunit delta	ARCN1	8	8	1.9887e-36	15.6
Glutamate--cysteine ligase regulatory subunit	GCLM	3	3	6.5749e-17	10.9
CD151 antigen	CD151	9	9	1.7446e-99	38.7
26S proteasome non-ATPase regulatory subunit 8	PSMD8	11	11	2.0297e-142	27.4
Glutathione synthetase	GSS	8	8	2.1175e-46	16
T-complex protein 1 subunit epsilon	CCT5	30	30	0	58.6
Heat shock 70 kDa protein 13	HSPA13	8	8	9.0094e-43	18.9
Casein kinase I isoform alpha	CSNK1A1	4	4	2.6339e-16	13.6
CD97 antigen;CD97 antigen subunit alpha;CD97 antigen subunit beta	CD97	20	20	0	25.6
MARCKS-related protein	MARCKSL1	3	3	8.1424e-17	18.5
Paxillin	PXN	4	4	1.7482e-15	6.3
MAP kinase-activated protein kinase 2	MAPKAPK2	3	1	1.7536e-07	9.2
Deoxyribonuclease-1-like 1	DNASE1L1	14	14	4.1072e-215	64.6
4-trimethylaminobutyraldehyde dehydrogenase	ALDH9A1	10	10	1.3939e-43	23.1
60S ribosomal protein L34	RPL34	5	5	4.1699e-23	29.9
Protein ERGIC-53	LMAN1	10	10	1.2841e-87	21.4
Fatty acid synthase;[Acyl-carrier-protein] S-acetyltransferase;[Acyl-carrier-protein] S-malonyltransferase;3-oxoacyl-[acyl-carrier-protein] synthase;3-oxoacyl-[acyl-carrier-protein] reductase;3-hydroxypalmitoyl-[acyl-carrier-protein] dehydratase;Enoyl-[acyl-carrier-protein] reductase;Oleoyl-[acyl-carrier-protein] hydrolase	FASN	103	103	0	54.6
T-complex protein 1 subunit gamma	CCT3	31	31	0	58
39S ribosomal protein L19, mitochondrial	MRPL19	3	3	1.474e-13	10.3
Elongation factor Tu, mitochondrial	TUFM	20	20	0	44
Signal recognition particle 9 kDa protein	SRP9	3	3	4.0925e-07	34.9
Alanine--tRNA ligase, cytoplasmic	AARS	41	41	0	45.1
Serine--tRNA ligase, cytoplasmic	SARS	25	25	0	55.8
Proteasome subunit beta type-3	PSMB3	16	16	0	60.5
Proteasome subunit beta type-2	PSMB2	22	22	0	89.1
DNA replication licensing factor MCM2	MCM2	6	6	5.7838e-31	7.5
Thrombospondin-3	THBS3	6	4	1.1636e-30	6.7
Transmembrane emp24 domain-containing protein 10	TMED10	6	6	9.6164e-86	29.2
Protein numb homolog	NUMB	12	10	1.9379e-32	17.7
Presenilin-1;Presenilin-1 NTF subunit;Presenilin-1 CTF subunit;Presenilin-1 CTF12	PSEN1	8	8	2.0043e-27	20.8
Translation initiation factor eIF-2B subunit beta	EIF2B2	3	3	5.2229e-10	11.4
Histidine triad nucleotide-binding protein 1	HINT1	5	5	1.8923e-101	58.7
GMP synthase [glutamine-hydrolyzing]	GMPS	9	9	5.1115e-69	19.2
Guanine nucleotide-binding protein G(q) subunit alpha	GNAQ	22	12	0	59.9
Guanine nucleotide-binding protein G(I)/G(S)/G(O) subunit gamma-10	GNG10	6	6	3.7903e-116	88.2
Isocitrate dehydrogenase [NAD] subunit alpha, mitochondrial	IDH3A	10	10	5.4771e-159	27
Matrix metalloproteinase-14	MMP14	24	23	0	39.2
Protoporphyrinogen oxidase	PPOX	5	5	3.3286e-35	10.3
Emerin	EMD	3	3	2.5755e-06	14.6
Sulfate transporter	SLC26A2	8	8	1.2359e-148	14.3
Serpin B8	SERPINB8	5	3	2.3473e-21	13.1
Serpin H1	SERPINH1	8	8	1.9166e-129	25.4
Hsc70-interacting protein;Putative protein FAM10A5;Putative protein FAM10A4	ST13;ST13P5;ST13P4	13	13	2.9939e-136	35
Vasodilator-stimulated phosphoprotein	VASP	5	5	4.4752e-14	15.3
Dynamin-2	DNM2	21	1	4.989e-151	23.7
Cyclin-dependent kinase 9	CDK9	7	6	6.7177e-28	19.6
Palmitoyl-protein thioesterase 1	PPT1	3	3	4.5005e-07	13.7
T-complex protein 1 subunit delta	CCT4	18	18	2.1914e-215	40.4
Fragile X mental retardation syndrome-related protein 1	FXR1	9	7	3.0055e-131	15.6
Fragile X mental retardation syndrome-related protein 2	FXR2	7	4	5.6822e-36	11.6
Ras-related protein Rab-7a	RAB7A	17	17	0	74.4
Ras-related protein Rab-9A	RAB9A	3	3	1.0351e-18	20.9
Ras-related protein Rab-13	RAB13	15	12	7.1459e-264	72.4
Ras-related protein Rab-27A	RAB27A	5	3	6.2881e-39	23.1
1-phosphatidylinositol 4,5-bisphosphate phosphodiesterase delta-1	PLCD1	12	12	3.8852e-109	18.3
Dual specificity protein phosphatase 3	DUSP3	5	5	1.4819e-17	34.6
Isocitrate dehydrogenase [NAD] subunit gamma, mitochondrial	IDH3G	7	7	3.938e-129	18.1
Galactokinase	GALK1	11	11	1.5578e-77	28
B-cell receptor-associated protein 31	BCAP31	11	11	7.5221e-44	40.2
26S proteasome non-ATPase regulatory subunit 7	PSMD7	16	16	0	57.1
Plexin-A3	PLXNA3	26	15	1.4679e-130	14.1
Vesicle-associated membrane protein 7	VAMP7	6	6	1.2486e-63	33.6
Ribosomal protein S6 kinase alpha-3	RPS6KA3	18	14	3.0515e-56	28.4
Adenylate cyclase type 7	ADCY7	4	4	3.416e-10	4.8
3-oxo-5-beta-steroid 4-dehydrogenase	AKR1D1	2	2	2.5033e-07	3.1
Heterogeneous nuclear ribonucleoprotein A3	HNRNPA3	12	1	4.9412e-190	35.2
Heterogeneous nuclear ribonucleoprotein M	HNRNPM	32	32	1.3739e-181	44
Importin subunit alpha-2	KPNA2	2	2	8.1666e-14	4.5
Importin subunit alpha-1	KPNA1	6	3	1.2295e-80	11.7
Nuclear cap-binding protein subunit 2;Nuclear cap-binding protein subunit 2-like	NCBP2;NCBP2L	2	2	4.8104e-05	12.2
DNA-directed RNA polymerases I, II, and III subunit RPABC3	POLR2H	4	4	5.6133e-12	34.7
Rho GDP-dissociation inhibitor 1	ARHGDIA	14	14	9.8017e-160	70.1
Heterogeneous nuclear ribonucleoprotein F;Heterogeneous nuclear ribonucleoprotein F, N-terminally processed	HNRNPF	4	2	5.2083e-89	12.3
Spermine synthase	SMS	8	8	9.9967e-159	18.6
Hexokinase-2	HK2	20	16	4.9223e-174	25.8
Ephrin-B2	EFNB2	10	9	3.6965e-92	48.9
Ephrin-A5	EFNA5	3	3	1.007e-80	17.1
Stanniocalcin-1	STC1	10	10	9.5907e-112	40.9
Aldo-keto reductase family 1 member C2	AKR1C2	21	3	0	69.7
F-actin-capping protein subunit alpha-1	CAPZA1	13	11	1.9475e-177	54.2
Biliverdin reductase A	BLVRA	5	5	4.8103e-31	17.9
Arfaptin-2	ARFIP2	3	3	7.1091e-12	10.9
Arfaptin-1	ARFIP1	3	3	2.2336e-16	8
ATP-citrate synthase	ACLY	60	60	0	54.3
Succinyl-CoA ligase [ADP/GDP-forming] subunit alpha, mitochondrial	SUCLG1	3	3	1.8731e-21	9.8
Diphosphomevalonate decarboxylase	MVD	2	2	3.1498e-08	5.5
Coatomer subunit beta	COPB1	30	30	0	34.5
Coatomer subunit alpha;Xenin;Proxenin	COPA	60	60	0	53.3
Dipeptidyl peptidase 1;Dipeptidyl peptidase 1 exclusion domain chain;Dipeptidyl peptidase 1 heavy chain;Dipeptidyl peptidase 1 light chain	CTSC	2	2	9.9245e-06	4.1
AP-2 complex subunit sigma	AP2S1	4	4	3.1188e-12	26.1
Sodium/myo-inositol cotransporter	SLC5A3	10	10	3.8463e-69	14.5
Monocarboxylate transporter 1	SLC16A1	9	9	1.0517e-291	13.8
IST1 homolog	IST1	14	14	2.2877e-192	33.8
Arginine--tRNA ligase, cytoplasmic	RARS	30	30	5.2989e-283	46.8
Voltage-dependent calcium channel subunit alpha-2/delta-1;Voltage-dependent calcium channel subunit alpha-2-1;Voltage-dependent calcium channel subunit delta-1	CACNA2D1	34	34	0	36.1
Tyrosine--tRNA ligase, cytoplasmic	YARS	32	32	5.9642e-234	54.5
Heat shock-related 70 kDa protein 2	HSPA2	26	8	0	37.1
Potassium-transporting ATPase alpha chain 2	ATP12A	6	1	7.102e-73	4.3
Sodium/potassium-transporting ATPase subunit beta-3	ATP1B3	17	17	0	56.6
UV excision repair protein RAD23 homolog B	RAD23B	10	7	2.2577e-69	22.2
Ephrin type-B receptor 4	EPHB4	6	3	6.3694e-49	6.7
Ephrin type-B receptor 1	EPHB1	13	6	2.7073e-203	14.1
Alpha-N-acetylglucosaminidase;Alpha-N-acetylglucosaminidase 82 kDa form;Alpha-N-acetylglucosaminidase 77 kDa form	NAGLU	6	6	4.4564e-159	12.5
Delta-1-pyrroline-5-carboxylate synthase;Glutamate 5-kinase;Gamma-glutamyl phosphate reductase	ALDH18A1	17	17	1.1066e-280	25
Alpha-soluble NSF attachment protein	NAPA	21	21	0	82.4
Microfibrillar-associated protein 2	MFAP2	4	4	7.9813e-17	20.8
Eukaryotic translation initiation factor 5	EIF5	5	5	4.1535e-25	12.1
Solute carrier family 12 member 2	SLC12A2	33	33	1.1606e-179	33
26S proteasome non-ATPase regulatory subunit 4	PSMD4	8	8	1.0618e-47	20.8
Developmentally-regulated GTP-binding protein 2	DRG2	7	7	9.9158e-77	17.6
GTP-binding protein RAD	RRAD	3	3	2.0392e-79	16.9
Exportin-2	CSE1L	24	24	0	32.9
Transitional endoplasmic reticulum ATPase	VCP	58	57	0	67.5
Proteinase-activated receptor 2;Proteinase-activated receptor 2, alternate cleaved 1;Proteinase-activated receptor 2, alternate cleaved 2	F2RL1	2	2	4.5207e-05	5.5
Caspase-6;Caspase-6 subunit p18;Caspase-6 subunit p11	CASP6	8	8	1.3096e-30	21.5
Adenosine kinase	ADK	11	11	7.6489e-216	34.5
Laminin subunit beta-2	LAMB2	32	32	1.0798e-257	18.9
Cadherin-11	CDH11	18	18	6.4637e-69	26.1
Protein SEC13 homolog	SEC13	10	10	0	36.1
Heterogeneous nuclear ribonucleoprotein H2	HNRNPH2	13	6	5.0387e-237	37.6
Succinyl-CoA:3-ketoacid-coenzyme A transferase 1, mitochondrial	OXCT1	7	7	3.4951e-189	15
Eukaryotic translation initiation factor 3 subunit B	EIF3B	16	16	1.1944e-77	22.9
BH3-interacting domain death agonist;BH3-interacting domain death agonist p15;BH3-interacting domain death agonist p13;BH3-interacting domain death agonist p11	BID	4	4	3.8085e-48	27.7
Methionine--tRNA ligase, cytoplasmic	MARS	24	24	0	30.2
Integrin alpha-1	ITGA1	41	41	0	29.1
Eukaryotic translation initiation factor 6	EIF6	3	3	2.4183e-104	17.1
C-terminal-binding protein 2	CTBP2	7	3	4.9752e-27	12.9
ADP-ribosylation factor-like protein 4C	ARL7;ARL4C	4	4	5.2109e-17	21.4
Claudin-12	CLDN12	4	4	2.1667e-26	13.5
Transmembrane protein 33	TMEM33	2	2	1.0723e-18	8.9
Selenocysteine-specific elongation factor	EEFSEC	4	4	9.8647e-10	8.1
Sestrin-2	SESN2	2	2	2.0178e-07	4.8
Inhibin beta E chain	INHBE	10	10	0	33.4
Anthrax toxin receptor 2	ANTXR2	17	16	2.7746e-205	29.4
Myotrophin	MTPN	7	7	6.4523e-122	62.7
Guanine nucleotide-binding protein subunit gamma;Guanine nucleotide-binding protein G(I)/G(S)/G(O) subunit gamma-2	GNG2	4	4	9.9179e-21	40
Triosephosphate isomerase	TPI1	25	25	0	79.7
Eukaryotic translation initiation factor 3 subunit E	EIF3E	16	16	1.5831e-86	39.6
Gamma-aminobutyric acid receptor-associated protein-like 2	GABARAPL2	6	5	7.7586e-27	38.5
Eukaryotic initiation factor 4A-I	EIF4A1	27	14	0	59.4
40S ribosomal protein S20	RPS20	4	4	6.7974e-18	31.9
Synaptosomal-associated protein 25	SNAP25	4	4	4.8536e-14	23.8
Ribose-phosphate pyrophosphokinase 1;Ribose-phosphate pyrophosphokinase	PRPS1	11	2	9.7711e-80	36.8
Protein S100-A10	S100A10	7	7	3.0446e-247	54.6
Cell division control protein 42 homolog	CDC42	10	10	0	42.9
Destrin	DSTN	9	7	2.3401e-52	50.9
Glia maturation factor beta	GMFB	3	3	3.9827e-09	19
Ras-related protein Rab-8A	RAB8A	14	9	1.502e-150	54.6
Signal recognition particle 54 kDa protein	SRP54	4	4	7.5052e-26	6.9
Ras-related protein Rab-4B	RAB4B	3	1	1.5576e-16	17.8
Ras-related protein Rab-2A;Ras-related protein Rab-2B	RAB2A;RAB2B	17	16	2.3184e-156	73.1
Ras-related protein Rab-5B	RAB5B	8	4	3.7394e-88	45.6
Ras-related protein Rab-10	RAB10	15	13	6.1047e-232	67.5
Ubiquitin-conjugating enzyme E2 D3;Ubiquitin-conjugating enzyme E2 D2	UBE2D3;UBE2D2;PUBC1	2	2	2.0459e-56	12.2
NEDD8-conjugating enzyme Ubc12	UBE2M	4	4	1.3235e-15	16.4
Ubiquitin-conjugating enzyme E2 N;Putative ubiquitin-conjugating enzyme E2 N-like	UBE2N;UBE2NL	9	9	3.0968e-28	59.2
Ras-related protein Rab-14	RAB14	20	20	1.5298e-208	86.5
Actin-related protein 3	ACTR3	20	20	8.5808e-274	65.1
Actin-related protein 2	ACTR2	15	15	2.5082e-273	47.7
COP9 signalosome complex subunit 2	COPS2	8	2	7.6066e-22	20.8
ADP-ribosylation factor 3;ADP-ribosylation factor 1	ARF3;ARF1	13	8	0	64.1
ATP-binding cassette sub-family E member 1	ABCE1	21	21	3.7824e-251	41.7
Ras-related protein Rap-1b;Ras-related protein Rap-1b-like protein	RAP1B	19	6	0	87
Ras-related protein Rap-2b	RAP2B	13	7	0	67.8
40S ribosomal protein S3a	RPS3A	17	17	6.4477e-284	59.8
60S ribosomal protein L26	RPL26	10	2	1.9718e-74	49
60S ribosomal protein L15	RPL15	15	15	1.0441e-145	57.8
60S ribosomal protein L27	RPL27	9	9	1.6941e-204	52.2
Transforming protein RhoA	RHOA	16	9	1.5608e-299	67.4
Rho-related GTP-binding protein RhoE	RND3	5	5	9.4761e-19	24.6
Syntaxin-binding protein 1	STXBP1	30	30	0	61.1
Beta-2-microglobulin;Beta-2-microglobulin form pI 5.3	B2M	7	7	0	47.9
Guanine nucleotide-binding protein G(I)/G(S)/G(O) subunit gamma-11	GNG11	8	8	2.672e-90	58.9
Ubiquitin-fold modifier 1	UFM1	4	4	1.4245e-23	68.2
AP-1 complex subunit sigma-1A	AP1S1	2	2	7.9539e-05	15.8
Nuclear transport factor 2	NUTF2	3	3	7.5855e-18	24.4
Heterogeneous nuclear ribonucleoprotein K	HNRNPK	20	20	0	48.2
14-3-3 protein gamma;14-3-3 protein gamma, N-terminally processed	YWHAG	21	15	0	72.5
40S ribosomal protein S7	RPS7	4	4	2.4001e-50	27.3
Serine/threonine-protein phosphatase PP1-alpha catalytic subunit;Serine/threonine-protein phosphatase	PPP1CA	15	4	6.3297e-211	46.7
Serine/threonine-protein phosphatase PP1-beta catalytic subunit	PPP1CB	15	5	1.2235e-297	45.6
Calmodulin	CALM1;CALM2	10	10	0	67.3
Neuronal calcium sensor 1	NCS1	2	2	1.2076e-16	12.1
26S protease regulatory subunit 4	PSMC1	23	23	0	55.2
26S protease regulatory subunit 8	PSMC5	29	29	0	72.2
40S ribosomal protein S8	RPS8	16	16	0	59.6
40S ribosomal protein S15a	RPS15A	9	9	1.3725e-145	62.3
40S ribosomal protein S16	RPS16	14	14	1.0113e-84	59.6
14-3-3 protein epsilon	YWHAE	27	24	0	73.7
40S ribosomal protein S14	RPS14	7	7	5.8531e-82	40.4
40S ribosomal protein S23	RPS23	6	6	1.1469e-25	30.1
40S ribosomal protein S18	RPS18	15	15	2.1412e-113	55.3
40S ribosomal protein S13	RPS13	9	9	1.1468e-155	39.1
40S ribosomal protein S11	RPS11	15	15	2.2257e-83	58.9
U6 snRNA-associated Sm-like protein LSm6	LSM6	2	2	4.7835e-07	23.8
Small nuclear ribonucleoprotein Sm D1	SNRPD1	3	3	7.2756e-60	37
Small nuclear ribonucleoprotein Sm D2	SNRPD2	3	3	3.1005e-11	21.2
Thymosin beta-4;Hematopoietic system regulatory peptide	TMSB4X;TMSL4	4	3	6.3622e-251	61.4
ADP-ribosylation factor 6	ARF6	8	8	5.881e-214	60.6
26S protease regulatory subunit 10B	PSMC6	26	26	0	69.7
60S ribosomal protein L7a	RPL7A	17	17	1.3456e-200	50.4
40S ribosomal protein S4, X isoform	RPS4X	19	19	7.0826e-141	63.5
Serine/threonine-protein phosphatase 2A catalytic subunit beta isoform	PPP2CB	14	1	0	48.5
Actin, aortic smooth muscle;Actin, gamma-enteric smooth muscle	ACTA2;ACTG2;ACTA1	23	1	0	57.8
Rho-related GTP-binding protein RhoB	RHOB	4	1	2.835e-186	22.4
60S ribosomal protein L23a	RPL23A	2	2	1.4711e-101	15.4
40S ribosomal protein S6	RPS6	15	15	0	40.2
Histone H4	HIST1H4A	16	16	0	68.9
Ras-related protein Rab-1A	RAB1A	17	9	0	81.5
60S ribosomal protein L23	RPL23	7	7	3.6652e-62	47.1
Ras-related protein Rap-1A	RAP1A	16	3	0	69
40S ribosomal protein S15	RPS15	3	3	2.5967e-233	22.1
40S ribosomal protein S26;Putative 40S ribosomal protein S26-like 1	RPS26;RPS26P11	2	2	4.0455e-61	18.3
40S ribosomal protein S28	RPS28	3	3	2.9327e-10	52.2
Guanine nucleotide-binding protein G(I)/G(S)/G(T) subunit beta-1	GNB1	17	10	0	63.2
E3 ubiquitin-protein ligase RBX1	RBX1	2	2	2.5779e-07	17.6
Guanine nucleotide-binding protein G(I)/G(S)/G(T) subunit beta-2	GNB2	18	8	0	64.7
60S ribosomal protein L30	RPL30	4	4	2.7566e-91	35.7
60S ribosomal protein L10a	RPL10A	14	14	2.5854e-163	55.8
60S ribosomal protein L11	RPL11	10	10	6.0041e-164	47.2
60S ribosomal protein L8	RPL8	9	9	3.3382e-111	28
Peptidyl-prolyl cis-trans isomerase A;Peptidyl-prolyl cis-trans isomerase	PPIA	12	12	0	73.9
Peptidyl-prolyl cis-trans isomerase FKBP1A;Peptidyl-prolyl cis-trans isomerase	FKBP1A;FKBP12-Exip2	6	6	4.6837e-49	82.4
Ubiquitin-40S ribosomal protein S27a;Ubiquitin;40S ribosomal protein S27a	RPS27A	11	2	0	53.2
Growth factor receptor-bound protein 2	GRB2	11	11	1.6958e-31	53.9
Ras-related C3 botulinum toxin substrate 1;Ras-related C3 botulinum toxin substrate 3	RAC1;RAC3	11	5	4.8878e-146	48.4
AP-2 complex subunit beta	AP2B1	35	17	0	34.6
Guanine nucleotide-binding protein G(i) subunit alpha-1	GNAI1	18	6	0	50
14-3-3 protein zeta/delta	YWHAZ	26	19	0	70.2
Serine/threonine-protein phosphatase 2A 55 kDa regulatory subunit B alpha isoform	PPP2R2A	13	9	1.2393e-262	34.7
Dynein light chain 1, cytoplasmic	DYNLL1	5	2	1.1739e-24	59.6
60S ribosomal protein L38	RPL38	4	4	2.1428e-28	47.1
S-phase kinase-associated protein 1	SKP1	5	5	2.2655e-27	28.8
Guanine nucleotide-binding protein G(I)/G(S)/G(O) subunit gamma-5	GNG5	6	6	3.1904e-116	88.2
Eukaryotic translation initiation factor 5A-1;Eukaryotic translation initiation factor 5A-1-like;Eukaryotic translation initiation factor 5A-2	EIF5A;EIF5AL1;EIF5A2	11	11	2.7209e-85	56.5
Guanine nucleotide-binding protein subunit beta-2-like 1	GNB2L1	22	22	0	74.1
Actin, cytoplasmic 2;Actin, cytoplasmic 2, N-terminally processed	ACTG1	35	1	0	95.7
Thymosin beta-10	TMSB10	5	4	2.0178e-170	63.6
Serine/threonine-protein phosphatase 2A catalytic subunit alpha isoform	PPP2CA	15	2	0	52.8
Nuclease-sensitive element-binding protein 1	YBX1	10	6	0	40.4
Tropomyosin alpha-4 chain	TPM4	13	9	3.5501e-53	41.1
Elongation factor 1-alpha 1;Putative elongation factor 1-alpha-like 3	EEF1A1;EEF1A1P5	27	27	0	62.3
Tubulin beta-4B chain	TUBB4B	27	1	0	67.2
Platelet-activating factor acetylhydrolase IB subunit beta	PAFAH1B2	2	2	3.362e-07	8.3
Histone H3.1;Histone H3.1t;Histone H3.3C;Histone H3	HIST1H3A;HIST3H3;H3F3C;H3F3A	9	1	1.3022e-276	56.6
Coxsackievirus and adenovirus receptor	CXADR	16	16	9.9152e-111	46.3
Tyrosine-protein phosphatase non-receptor type substrate 1;Signal-regulatory protein beta-1 isoform 3	SIRPA;SIRPB1	10	10	8.0993e-31	16.3
Eukaryotic translation initiation factor 4 gamma 2	EIF4G2	18	18	9.7777e-45	19
General transcription factor II-I	GTF2I	3	3	7.314e-06	3.3
Phosphatidylinositol 5-phosphate 4-kinase type-2 beta	PIP4K2B	7	4	1.2544e-19	16.3
Casein kinase I isoform gamma-2	CSNK1G2	14	2	1.4479e-49	32.8
T-complex protein 1 subunit beta	CCT2	34	34	0	64.5
mRNA export factor	RAE1	4	4	2.465e-25	17.4
Glutathione S-transferase omega-1	GSTO1	11	11	3.4706e-70	43.6
DNA-dependent protein kinase catalytic subunit	PRKDC	164	164	0	38.8
Disintegrin and metalloproteinase domain-containing protein 17	ADAM17	21	21	3.7704e-93	27.7
Interleukin-13 receptor subunit alpha-1	IL13RA1	3	3	1.6554e-08	6.8
Brain acid soluble protein 1	BASP1	22	22	0	90.7
Dermcidin;Survival-promoting peptide;DCD-1	DCD	2	2	5.1484e-07	20
Conserved oligomeric Golgi complex subunit 7	COG7	10	10	4.4682e-99	15.6
Mothers against decapentaplegic homolog 3;Mothers against decapentaplegic homolog 2	SMAD3;SMAD2	5	2	2.1047e-124	16
ADP-ribosylation factor 5	ARF5	10	5	0	56.7
Enhancer of rudimentary homolog	ERH	3	3	2.2503e-15	27.9
Rho-related GTP-binding protein RhoG	RHOG	10	10	0	50.3
Histone H3.3	H3F3A	7	1	0	49.3
Vacuolar fusion protein CCZ1 homolog B;Vacuolar fusion protein CCZ1 homolog	CCZ1B;CCZ1	3	3	8.1201e-09	6.6
Tumor necrosis factor-inducible gene 6 protein	TNFAIP6	3	3	5.5249e-11	10.8
Disabled homolog 2	DAB2	5	5	2.3527e-18	8.7
Very low-density lipoprotein receptor	VLDLR	10	10	1.9869e-62	13.6
Basement membrane-specific heparan sulfate proteoglycan core protein;Endorepellin;LG3 peptide	HSPG2	45	45	0	14.2
Polycystin-1	PKD1	2	2	5.1272e-06	0.3
Ephrin-B1	EFNB1	4	3	4.0161e-19	19.1
55 kDa erythrocyte membrane protein	MPP1	15	15	3.8909e-163	37.6
Vigilin	HDLBP	13	13	3.8288e-57	12.1
Cyclin-dependent kinase 5	CDK5	9	8	5.9694e-41	31.2
Transcriptional activator protein Pur-alpha	PURA	6	6	4.5985e-14	19.3
Clathrin heavy chain 1	CLTC	102	82	0	64.5
Nuclear factor NF-kappa-B p100 subunit;Nuclear factor NF-kappa-B p52 subunit	NFKB2	6	6	8.1092e-18	8.7
Receptor expression-enhancing protein 5	REEP5	3	3	2.5603e-14	10.6
Sorbitol dehydrogenase	SORD	7	7	4.2102e-26	25.5
Heterogeneous nuclear ribonucleoprotein U	HNRNPU	30	30	0	34.5
Splicing factor U2AF 35 kDa subunit;Splicing factor U2AF 26 kDa subunit	U2AF1;U2AF1L4	4	4	2.1496e-45	22.1
Spectrin beta chain, brain 1	SPTBN1	10	10	8.6612e-51	4.7
AMP deaminase 2	AMPD2	16	16	2.0888e-80	17.5
Adenylyl cyclase-associated protein 1	CAP1	26	26	4.1467e-244	63.4
Hydroxymethylglutaryl-CoA synthase, cytoplasmic	HMGCS1	2	2	8.6978e-05	5.2
Large neutral amino acids transporter small subunit 1	SLC7A5	10	9	0	23.5
Exosome component 10	EXOSC10	2	2	1.6592e-15	3.2
6-phosphofructokinase type C;6-phosphofructokinase	PFKP	37	33	0	41.5
Inositol polyphosphate 5-phosphatase OCRL-1	OCRL	7	7	4.2725e-20	8.5
1-phosphatidylinositol 4,5-bisphosphate phosphodiesterase beta-3	PLCB3	17	17	5.2615e-74	16.8
Collagen alpha-1(VII) chain	COL7A1	2	2	1.0456e-33	0.8
Histone H1.1	HIST1H1A	7	4	2.9285e-44	27.9
Dual specificity mitogen-activated protein kinase kinase 1	MAP2K1	17	10	7.0882e-72	29.8
Peptidyl-prolyl cis-trans isomerase FKBP4;Peptidyl-prolyl cis-trans isomerase FKBP4, N-terminally processed	FKBP4	10	10	1.7885e-25	25.3
Nucleobindin-1	NUCB1	2	2	3.3025e-12	4.6
60S ribosomal protein L6	RPL6	22	22	0	54.2
A-kinase anchor protein 12	AKAP12	54	54	0	33.1
Guanine nucleotide-binding protein subunit alpha-12	GNA12	11	10	6.6862e-45	28.1
Caveolin-1;Caveolin	CAV1	6	6	1.2349e-21	33.7
Tumor necrosis factor alpha-induced protein 2	TNFAIP2	11	11	1.1856e-57	19.7
Urokinase plasminogen activator surface receptor	PLAUR	12	12	0	46.6
Transcription factor p65	RELA	3	3	5.8472e-20	6.2
UBX domain-containing protein 1	UBXN1	4	4	1.6537e-20	15.2
1,4-alpha-glucan-branching enzyme	GBE1	18	18	9.3691e-292	27.2
Copper-transporting ATPase 1	ATP7A	8	8	1.7396e-30	6.3
Neurogenic locus notch homolog protein 2;Notch 2 extracellular truncation;Notch 2 intracellular domain	NOTCH2	36	32	2.9433e-286	15.3
Lactoylglutathione lyase	GLO1	4	4	1.3277e-09	22.3
Activin receptor type-1	ACVR1	7	7	4.466e-70	14.9
Single-stranded DNA-binding protein, mitochondrial	SSBP1	10	10	0	58.8
14-3-3 protein eta	YWHAH	18	14	2.0315e-260	52.4
Dynamin-1	DNM1	8	2	5.9889e-27	9.3
Tyrosine-protein phosphatase non-receptor type 12	PTPN12	4	4	1.2522e-17	5.1
Tyrosine-protein phosphatase non-receptor type 11	PTPN11	9	9	7.0093e-26	15.6
Amidophosphoribosyltransferase	PPAT	9	9	3.7899e-29	20.1
Glucosamine--fructose-6-phosphate aminotransferase [isomerizing] 1	GFPT1	38	31	0	64.2
Proteasome activator complex subunit 1	PSME1	9	9	2.5901e-36	37.3
Fibromodulin	FMOD	2	2	5.3687e-10	6.4
Peroxiredoxin-1	PRDX1	18	14	6.3693e-103	76.4
Sperm-associated antigen 1	SPAG1	2	2	2.1416e-08	2.5
KH domain-containing, RNA-binding, signal transduction-associated protein 1	KHDRBS1	7	7	5.0072e-85	19
Apoptosis regulator BAX	BAX	3	3	3.3767e-13	19.3
Prolow-density lipoprotein receptor-related protein 1;Low-density lipoprotein receptor-related protein 1 85 kDa subunit;Low-density lipoprotein receptor-related protein 1 515 kDa subunit;Low-density lipoprotein receptor-related protein 1 intracellular domain	LRP1	112	110	0	26.4
Rho GTPase-activating protein 1	ARHGAP1	16	16	0	44.6
Serine/threonine-protein phosphatase 2B catalytic subunit alpha isoform;Serine/threonine-protein phosphatase;Serine/threonine-protein phosphatase 2B catalytic subunit beta isoform	PPP3CA;PPP3CB	5	3	1.1131e-18	9.6
ATP-dependent RNA helicase A	DHX9	38	38	2.1641e-226	32.9
Quinone oxidoreductase	CRYZ	8	8	4.9675e-38	27.4
Interleukin-10 receptor subunit beta	IL10RB	4	4	2.9549e-15	14.2
Sodium-dependent phosphate transporter 2	SLC20A2	6	4	6.4696e-15	8.3
Golgin subfamily A member 2	GOLGA2	7	7	2.5475e-31	8.5
Galectin-3-binding protein	LGALS3BP	36	36	0	68.9
Lysyl oxidase homolog 1	LOXL1	3	2	2.4179e-12	5.6
Lactadherin;Lactadherin short form;Medin	MFGE8	28	28	0	76.7
Leukocyte surface antigen CD47	CD47	9	9	1.6192e-43	25.1
Peptidyl-prolyl cis-trans isomerase D	PPID	2	2	5.5436e-15	5.7
Schlafen family member 5	SLFN5	12	12	1.7225e-63	12.5
Protein VAC14 homolog	VAC14	12	12	0	17.3
tRNA (cytosine(34)-C(5))-methyltransferase	NSUN2	10	10	8.8041e-103	15.9
Nuclear cap-binding protein subunit 1	NCBP1	10	10	1.3203e-73	15.3
Neuroblast differentiation-associated protein AHNAK	AHNAK	207	207	0	58.1
Polypeptide N-acetylgalactosaminyltransferase 2;Polypeptide N-acetylgalactosaminyltransferase 2 soluble form	GALNT2	8	8	5.8657e-33	18.2
Bone marrow stromal antigen 2	BST2	2	2	6.2001e-15	12.8
Mitochondrial-processing peptidase subunit alpha	PMPCA	13	13	6.3045e-212	25.1
CMP-N-acetylneuraminate-beta-galactosamide-alpha-2,3-sialyltransferase 1	ST3GAL1	5	5	1.8043e-18	18.2
Secernin-1	SCRN1	3	3	2.5366e-07	6
WASH complex subunit strumpellin	KIAA0196	12	12	3.9243e-52	11.4
Twinfilin-1	TWF1	7	6	1.143e-28	21.1
Syntaxin-4	STX4	18	18	0	65.7
Seprase	FAP	12	12	5.3016e-39	18.4
Aminoacyl tRNA synthase complex-interacting multifunctional protein 1;Endothelial monocyte-activating polypeptide 2	AIMP1	11	11	3.7515e-117	37.5
Interleukin enhancer-binding factor 2	ILF2	6	6	1.5759e-206	19.2
Vesicular integral-membrane protein VIP36	LMAN2	11	11	1.2707e-46	31.7
Receptor-type tyrosine-protein phosphatase eta	PTPRJ	10	10	7.216e-48	10.9
Disks large homolog 1	DLG1	44	37	0	50.9
Unconventional myosin-Ie	MYO1E	10	8	4.8975e-37	10.1
Protein tyrosine phosphatase type IVA 2	PTP4A2	5	3	3.8953e-19	31.1
Delta(3,5)-Delta(2,4)-dienoyl-CoA isomerase, mitochondrial	ECH1	3	3	2.7374e-70	8.2
E3 ubiquitin-protein ligase TRIM32	TRIM32	3	3	1.1644e-24	5.2
Bifunctional coenzyme A synthase;Phosphopantetheine adenylyltransferase;Dephospho-CoA kinase	COASY	7	7	3.5221e-68	12.4
Acetyl-CoA carboxylase 1;Biotin carboxylase	ACACA	41	41	3.4318e-199	19.2
Ubiquitin carboxyl-terminal hydrolase 4	USP4	2	1	8.1142e-12	2.4
5-AMP-activated protein kinase catalytic subunit alpha-1	PRKAA1	15	12	1.9884e-120	32.7
Liprin-alpha-1	PPFIA1	4	3	6.6583e-08	4
TAR DNA-binding protein 43	TARDBP	4	4	9.0063e-108	10.9
Heterogeneous nuclear ribonucleoprotein A0	HNRNPA0	7	7	1.0214e-190	21
Aminoacyl tRNA synthase complex-interacting multifunctional protein 2	AIMP2	10	10	8.91e-52	36.6
Bone morphogenetic protein receptor type-2	BMPR2	9	9	1.3676e-28	8.3
Peroxiredoxin-4	PRDX4	6	3	2.1138e-32	20.7
Mitogen-activated protein kinase 7	MAPK7	2	2	1.3246e-06	2.7
Serine/threonine-protein kinase PAK 2;PAK-2p27;PAK-2p34	PAK2	9	9	1.5837e-36	20.6
26S proteasome non-ATPase regulatory subunit 2	PSMD2	48	48	0	55.5
Pappalysin-1	PAPPA	27	27	3.6644e-171	20.7
Transcription intermediary factor 1-beta	TRIM28	13	13	1.5397e-53	14.7
Ras GTPase-activating protein-binding protein 1	G3BP1	2	2	3.8272e-11	5.2
Growth factor receptor-bound protein 10	GRB10	4	4	2.405e-12	6.6
Eukaryotic translation initiation factor 3 subunit I	EIF3I	11	11	1.9141e-106	36.3
C-terminal-binding protein 1	CTBP1	8	4	4.1767e-37	17
Phospholipase D1	PLD1	6	6	1.1394e-20	6.1
Ubiquitin-conjugating enzyme E2 variant 1	UBE2V1;TMEM189	8	3	4.0583e-29	46.3
Integrin-linked protein kinase	ILK	23	23	1.141e-85	53.5
Beta-2-syntrophin	SNTB2	15	14	8.0993e-59	30.7
Zinc transporter ZIP6	SLC39A6	7	7	1.6586e-31	8.5
28 kDa heat- and acid-stable phosphoprotein	PDAP1	3	3	3.4074e-06	20.4
Disintegrin and metalloproteinase domain-containing protein 9	ADAM9	16	16	5.4442e-61	20.4
Transmembrane emp24 domain-containing protein 1	TMED1	2	2	6.1397e-05	9.3
Unconventional myosin-IXb	MYO9B	13	13	4.0206e-41	5.9
Rho-associated protein kinase 1	ROCK1	5	5	8.3628e-12	3.5
Interleukin-18 receptor 1	IL18R1	2	2	7.5583e-05	3.3
Sequestosome-1	SQSTM1	8	8	5.1422e-94	27.5
Tubulin beta-3 chain	TUBB3	24	7	0	61.3
Serine/threonine-protein kinase ATR	ATR	2	2	1.4995e-05	0.9
Calcium/calmodulin-dependent protein kinase type II subunit gamma	CAMK2G;CAMK2B	8	1	1.0687e-199	16.7
Semaphorin-5A	SEMA5A	4	4	2.8348e-31	4.4
Cullin-1	CUL1	13	13	3.2863e-140	17
Cullin-2	CUL2	8	8	3.2305e-20	11.4
Cullin-3	CUL3	14	14	4.849e-49	17.8
Cullin-4A	CUL4A	19	11	3.4166e-80	26.1
GDP-L-fucose synthase	TSTA3	7	7	3.4287e-82	24.3
Ras-related protein Rab-31	RAB31	10	8	6.8329e-220	59.8
Ras-related protein Rab-32	RAB32	7	7	1.3601e-37	44
Trophoblast glycoprotein	TPBG	10	10	0	22.4
Four and a half LIM domains protein 1	FHL1	3	3	4.7133e-07	11.1
ADP-ribosylation factor-related protein 1	ARFRP1	2	2	3.0863e-05	9
Bleomycin hydrolase	BLMH	11	11	1.9072e-273	26.2
Beta-1-syntrophin	SNTB1	13	12	1.8686e-59	27
Tubulin beta-2A chain;Tubulin beta-2B chain	TUBB2A;TUBB2B	24	3	0	56.9
Bystin	BYSL	4	4	1.2195e-19	9.8
cGMP-dependent protein kinase 1	PRKG1	4	4	5.2493e-16	6.3
Cytoskeleton-associated protein 5	CKAP5	2	2	3.0637e-05	1.2
Coactosin-like protein	COTL1	12	12	6.5576e-43	70.4
Lysosome membrane protein 2	SCARB2	15	15	8.9075e-284	38.3
Nidogen-2	NID2	48	47	0	40.3
Low-density lipoprotein receptor-related protein 8	LRP8	3	2	7.1958e-07	2.6
Dystroglycan;Alpha-dystroglycan;Beta-dystroglycan	DAG1	17	17	8.6288e-101	20.7
Desmoglein-2	DSG2	24	24	7.4473e-136	25.9
Scaffold attachment factor B2	SAFB2	6	5	4.652e-24	4.8
Eukaryotic translation initiation factor 3 subunit A	EIF3A	21	21	3.5573e-189	15.6
Protein scribble homolog	SCRIB	30	28	8.3943e-264	23.6
Dedicator of cytokinesis protein 1	DOCK1	2	1	3.8747e-09	1.3
Dihydropyrimidinase-related protein 3	DPYSL3	17	12	6.1593e-121	40.7
Cytoplasmic dynein 1 heavy chain 1	DYNC1H1	287	287	0	61.6
Src substrate cortactin	CTTN	8	8	5.2777e-21	14.2
Flotillin-2	FLOT2	24	24	5.7018e-278	50.3
E3 ubiquitin/ISG15 ligase TRIM25	TRIM25	4	4	1.3458e-24	6.8
Filamin-C	FLNC	38	27	7.4415e-194	16.2
Frizzled-2	FZD2	2	2	2.8837e-05	2.7
Guanine nucleotide-binding protein subunit alpha-13	GNA13	23	22	0	57.8
UDP-glucose 4-epimerase	GALE	4	4	2.1368e-53	12.6
Protocadherin Fat 1;Protocadherin Fat 1, nuclear form	FAT1	102	102	0	25
Phosphoribosyl pyrophosphate synthase-associated protein 1	PRPSAP1	3	2	1.7734e-56	11.5
DNA replication licensing factor MCM6	MCM6	3	3	2.8467e-11	4.8
Interleukin-13 receptor subunit alpha-2	IL13RA2	2	2	4.5059e-05	5
Type I inositol 1,4,5-trisphosphate 5-phosphatase	INPP5A	7	7	5.5007e-12	16
Ras GTPase-activating protein 3	RASA3	31	30	0	42.2
Probable E3 ubiquitin-protein ligase TRIP12	TRIP12	10	10	3.276e-35	6.6
Clathrin interactor 1	CLINT1	2	2	2.1099e-13	3.4
Neutral alpha-glucosidase AB	GANAB	46	7	0	52.3
Raftlin	RFTN1	29	28	0	55.5
Major vault protein	MVP	86	86	0	85.3
LIM and SH3 domain protein 1	LASP1	8	8	2.6249e-43	32.2
Ras-related protein Rab-39A	RAB39A	3	1	2.49e-68	11.1
Importin subunit beta-1	KPNB1	28	28	0	38.8
Proteasome activator complex subunit 4	PSME4	4	4	8.2033e-41	2.4
Ventricular zone-expressed PH domain-containing protein homolog 1	VEPH1	19	19	7.9256e-61	24.8
Lysosomal-associated transmembrane protein 4A	LAPTM4A	3	3	6.87e-07	9
Septin-2	2015-09-02	10	10	5.7965e-234	33.2
116 kDa U5 small nuclear ribonucleoprotein component	EFTUD2	17	16	4.2259e-72	20.8
Sorting nexin-17	SNX17	10	10	5.7032e-62	23.4
Josephin-1	JOSD1	2	2	0.00017785	11.9
Zinc transporter ZIP14	SLC39A14	7	7	3.5551e-293	16.9
Lysine--tRNA ligase	KARS	17	17	1.4288e-81	25.1
Eukaryotic translation initiation factor 4H	EIF4H	6	6	8.3646e-31	37.9
Platelet-activating factor acetylhydrolase IB subunit gamma	PAFAH1B3	4	4	4.9693e-16	14.7
Procollagen C-endopeptidase enhancer 1	PCOLCE	7	7	5.4676e-35	22.9
Astrocytic phosphoprotein PEA-15	PEA15	3	3	6.694e-123	31.1
Phosphomevalonate kinase	PMVK	6	6	1.0015e-24	37
Plectin	PLEC	101	97	0	22.9
Inorganic pyrophosphatase	PPA1	9	9	6.8823e-63	37.4
Non-POU domain-containing octamer-binding protein	NONO	20	19	0	42.5
Receptor-type tyrosine-protein phosphatase kappa	PTPRK	28	27	6.3363e-132	22.6
Ras-related protein Rab-35	RAB35	14	14	1.2596e-286	63.2
Reticulocalbin-1	RCN1	6	6	1.7458e-12	20.2
Lethal(2) giant larvae protein homolog 1	LLGL1	27	27	1.0194e-170	30
Transmembrane emp24 domain-containing protein 2	TMED2	4	4	1.5037e-31	21.4
Poly(rC)-binding protein 1	PCBP1	11	7	4.5249e-200	43
GTP-binding protein Rheb	RHEB	10	10	8.8364e-102	33.7
Ubiquitin-protein ligase E3C	UBE3C	14	14	2.5922e-164	15.1
Splicing factor 3B subunit 3	SF3B3	21	21	7.6721e-111	20.5
Pumilio domain-containing protein KIAA0020	KIAA0020	4	4	2.3379e-280	6
Ras suppressor protein 1	RSU1	14	14	6.7152e-298	72.6
Protein phosphatase 1 regulatory subunit 7	PPP1R7	5	5	5.9703e-42	18.6
Protein transport protein Sec23B	SEC23B	11	9	3.9206e-45	16.4
SH2 domain-containing adapter protein B	SHB	3	3	1.8796e-06	6.1
Transforming growth factor-beta-induced protein ig-h3	TGFBI	44	44	0	81
Translin	TSN	8	8	0	50
Cdc42-interacting protein 4	TRIP10	3	3	1.5727e-09	6.8
Thyroid receptor-interacting protein 11	TRIP11	9	9	1.2666e-24	4.6
Pachytene checkpoint protein 2 homolog	TRIP13	12	12	1.6636e-217	35.4
Microtubule-associated protein RP/EB family member 1	MAPRE1	8	7	3.3695e-23	15.3
Sterol-4-alpha-carboxylate 3-dehydrogenase, decarboxylating	NSDHL	6	6	1.3184e-131	18.5
Ovarian cancer G-protein coupled receptor 1	GPR68	2	2	5.5919e-08	7.1
Myosin light chain kinase, smooth muscle;Myosin light chain kinase, smooth muscle, deglutamylated form	MYLK	2	2	2.2872e-07	0.9
Probable E3 ubiquitin-protein ligase HERC1	HERC1	14	14	1.4583e-57	2.9
Neutral amino acid transporter B(0)	SLC1A5	21	21	0	38.3
Myeloid leukemia factor 2	MLF2	2	2	8.9149e-09	10.1
Mitochondrial import receptor subunit TOM34	TOMM34	3	3	3.5512e-10	9.7
Tubulin-specific chaperone C	TBCC	2	2	1.6923e-05	2.6
Ubiquitin-conjugating enzyme E2 variant 2	UBE2V2	6	1	4.2708e-18	35.9
Serine/threonine-protein kinase STK11	STK11	2	2	8.4832e-06	4.8
Vesicle-associated membrane protein 3	VAMP3	7	3	0	60
Ras-related protein Rab-11B	RAB11B	14	2	3.8023e-215	61.5
Zyxin	ZYX	9	9	1.6333e-45	24.3
Proteasomal ubiquitin receptor ADRM1	ADRM1	2	2	1.9884e-15	4.4
UDP-N-acetylhexosamine pyrophosphorylase;UDP-N-acetylgalactosamine pyrophosphorylase;UDP-N-acetylglucosamine pyrophosphorylase	UAP1	7	5	5.4688e-102	15.5
Laminin subunit alpha-4	LAMA4	98	98	0	52
Exostosin-1	EXT1	2	2	4.9859e-17	2.7
DNA damage-binding protein 1	DDB1	27	27	6.51e-300	26.5
Hsp90 co-chaperone Cdc37	CDC37	7	7	3.7342e-36	19.8
Dihydropyrimidinase-related protein 2	DPYSL2	27	22	0	60.1
Extracellular matrix protein 1	ECM1	17	17	1.5627e-220	36.1
Gamma-interferon-inducible protein 16	IFI16	11	11	3.575e-53	14
Alpha-mannosidase 2	MAN2A1	5	5	2.2981e-14	5.1
Kynureninase	KYNU	15	15	3.3089e-144	39.4
Plasma membrane calcium-transporting ATPase 3	ATP2B3	23	4	0	13.6
Putative ATP-dependent Clp protease proteolytic subunit, mitochondrial	CLPP	6	6	5.0209e-66	24.9
Thiosulfate sulfurtransferase	TST	3	3	1.471e-17	14.1
Glutaminyl-peptide cyclotransferase	QPCT	2	2	1.1378e-07	5.8
Histone H2A type 2-A;Histone H2A type 2-C	HIST2H2AA3;HIST2H2AC	8	1	0	63.1
Carbonic anhydrase 9	CA9	13	13	0	45.8
Reticulon-1	RTN1	5	5	1.3794e-14	6.2
Phosphoenolpyruvate carboxykinase [GTP], mitochondrial	PCK2	13	13	1.095e-142	19.2
Discoidin domain-containing receptor 2	DDR2	20	19	2.2891e-241	29
UTP--glucose-1-phosphate uridylyltransferase	UGP2	15	12	1.8892e-193	30.7
Heterogeneous nuclear ribonucleoprotein U-like protein 2	HNRNPUL2;hCG_2044799	11	11	3.8344e-78	13.5
Transmembrane protein 132A	TMEM132A	12	12	1.043e-154	14.1
Inverted formin-2	INF2	5	5	6.6915e-31	4.4
WASH complex subunit 7	KIAA1033	12	12	8.2555e-121	11.4
Pre-rRNA-processing protein TSR1 homolog	TSR1	2	2	4.3713e-12	2.5
Electroneutral sodium bicarbonate exchanger 1	SLC4A8	4	2	3.0408e-12	3.8
Prolyl 3-hydroxylase 1	LEPRE1	6	6	1.2416e-51	8
tRNA (guanine(37)-N1)-methyltransferase	TRMT5	3	3	4.483e-12	6.3
Nucleoside diphosphate kinase;Nucleoside diphosphate kinase B	NME1-NME2;NME2;NME1	18	7	5.8919e-167	74.3
UDP-N-acetylhexosamine pyrophosphorylase-like protein 1	UAP1L1	13	11	1.1392e-284	27.4
ADP-ribosylation factor-like protein 13B	ARL13B	3	3	1.0231e-06	8.4
Mitochondrial 10-formyltetrahydrofolate dehydrogenase	ALDH1L2	7	6	7.0236e-56	8.7
Tubulin beta-8 chain	TUBB8;RP11-631M21.2	10	1	0	24.3
La-related protein 7	LARP7	3	3	1.652e-51	4.8
NAD kinase domain-containing protein 1	NADKD1	10	10	1.1435e-170	22.2
Prolyl endopeptidase-like	PREPL	2	2	1.9723e-07	3.7
TBC1 domain family member 10B	TBC1D10B	15	15	4.6939e-52	22.5
Transmembrane protein 119	TMEM119	5	5	2.3457e-22	19.1
Pyruvate kinase	PKM2	34	4	0	73.8
Raftlin-2	RFTN2	6	5	2.3736e-19	14.4
Centrosomal protein of 55 kDa	CEP55	26	26	1.5657e-302	55.8
Pleckstrin homology-like domain family A member 2	PHLDA2	3	3	5.1037e-06	20.4
Pleckstrin homology domain-containing family O member 1	PLEKHO1	5	5	7.6519e-09	11
Pyrroline-5-carboxylate reductase 3	PYCRL	8	8	2.2856e-21	30.3
WD repeat-containing protein 81	WDR81	3	3	1.1399e-09	1.6
Putative heat shock protein HSP 90-beta 4	HSP90AB4P	4	1	2.9385e-21	8.9
Putative heat shock protein HSP 90-beta 2	HSP90AB2P	13	2	3.0117e-214	27.6
Probable E3 ubiquitin-protein ligase HERC4	HERC4	11	11	5.8716e-39	13
Putative BMP-2-inducible kinase-like protein	BMP2KL	2	2	1.3256e-05	5.4
Meckelin	TMEM67	3	3	1.9155e-08	3.5
Rab-like protein 3	RABL3	2	2	1.3186e-13	9.3
2-methoxy-6-polyprenyl-1,4-benzoquinol methylase, mitochondrial	COQ5	2	2	5.8321e-09	7.3
Putative helicase MOV-10	MOV10	10	10	6.3456e-46	10.8
Presequence protease, mitochondrial	PITRM1	13	13	3.5901e-80	13.8
WD repeat-containing protein 44	WDR44	6	6	1.2379e-17	7.6
RRP12-like protein	RRP12	16	16	7.4787e-133	13.3
Alanine--tRNA ligase, mitochondrial	AARS2	3	3	1.6803e-31	3.6
Disks large homolog 3	DLG3	5	3	1.3078e-14	4.9
PCI domain-containing protein 2	PCID2	7	7	2.2225e-16	20.1
Sorting nexin-21	SNX21	3	3	1.1662e-16	10.7
Protein MEMO1	C2orf4;MEMO1	2	2	1.0414e-08	9
Exosome complex component MTR3	EXOSC6	2	2	7.941e-16	9.9
Calcium-activated potassium channel subunit alpha-1	KCNMA1	6	6	1.9489e-39	7.1
Low density lipoprotein receptor adapter protein 1	LDLRAP1	3	3	4.7101e-22	16.2
Coiled-coil and C2 domain-containing protein 1B	CC2D1B	9	9	8.2484e-33	11.3
Transmembrane protein 63B	TMEM63B	5	5	2.3701e-09	6.1
E3 ubiquitin-protein ligase HECTD3	HECTD3	18	18	2.5009e-101	26.7
E3 ubiquitin-protein ligase UBR4	UBR4	63	63	0	13.1
Transmembrane protein 59	TMEM59	2	2	1.4142e-07	8
Cancer-related nucleoside-triphosphatase	C1orf57;NTPCR	6	6	5.5415e-22	30.3
Histone H3	HIST2H3PS2	7	1	1.893e-44	33.1
Protocadherin-9	PCDH9	6	6	5.5616e-21	4.9
	TPM3	9	5	2.063e-26	34.3
Protein FAM171A1	FAM171A1	12	12	1.1134e-50	19.7
BRO1 domain-containing protein BROX	BROX;C1orf58	16	16	2.062e-259	41.1
GTP-binding protein Rit1	RIT1	6	6	1.4657e-21	29.7
Rho guanine nucleotide exchange factor 2	ARHGEF2	36	36	0	42.9
Proteasome-associated protein ECM29 homolog	ECM29	22	22	9.9842e-119	15.4
Terminal uridylyltransferase 7	ZCCHC6	2	2	9.6282e-07	1.8
N-alpha-acetyltransferase 35, NatC auxiliary subunit	NAA35	2	2	6.2026e-13	2.6
CD276 antigen	CD276	13	13	0	52.1
E3 ubiquitin-protein ligase RNF213	RNF213	48	47	2.2103e-292	10.2
KN motif and ankyrin repeat domain-containing protein 2	KANK2	3	3	7.8559e-16	3.9
Meteorin-like protein	METRNL	4	4	1.1604e-19	17
Metalloreductase STEAP3	STEAP3	19	19	0	43.4
Protein FAM91A1	FAM91A1	9	9	4.0895e-63	11.6
TBC1 domain family member 9B	TBC1D9B	4	4	2.6229e-29	2.9
Metallo-beta-lactamase domain-containing protein 2	MBLAC2	3	3	4.8708e-08	12.9
Integrator complex subunit 3	INTS3	2	2	1.2106e-31	1.7
Rho GTPase-activating protein 17	ARHGAP17	5	4	7.5912e-12	5.9
Atlastin-3	ATL3	7	7	3.5067e-34	14.6
IQ motif and SEC7 domain-containing protein 1;IQ motif and SEC7 domain-containing protein 2	IQSEC1;IQSEC2	3	3	1.1216e-06	3
Ragulator complex protein LAMTOR1	LAMTOR1	3	1	3.0577e-46	30.4
Twinfilin-2	TWF2	6	5	2.5779e-32	23.2
Ras-related protein Rab-12	RAB12	8	8	4.2574e-22	36.1
Transmembrane emp24 domain-containing protein 7	TIRAP3;TMED7;TMED7-TICAM2	6	6	1.4913e-25	15.3
Teneurin-4	ODZ4	58	47	3.0813e-300	22.3
Leucine-rich repeat-containing protein 8E	LRRC8E	3	2	5.1064e-13	4.3
Polymerase I and transcript release factor	PTRF	5	5	1.4797e-38	16.2
Endoplasmic reticulum aminopeptidase 2	ERAP2	3	3	6.7153e-09	4
Coiled-coil and C2 domain-containing protein 1A	CC2D1A	21	21	2.8835e-76	25.4
Enhancer of mRNA-decapping protein 4	EDC4	3	3	1.1044e-12	2
Pre-mRNA-processing-splicing factor 8	PRPF8	22	22	1.4642e-98	9.3
Metal transporter CNNM4	CNNM4	6	5	2.6651e-39	8.1
Inactive rhomboid protein 2	RHBDF2	14	14	3.4089e-52	16.5
La-related protein 1	LARP1	3	3	4.8701e-28	3.4
Rapamycin-insensitive companion of mTOR	RICTOR	4	4	3.8479e-30	2.7
Sterile alpha and TIR motif-containing protein 1	SARM1	6	6	1.2088e-30	9.9
Nance-Horan syndrome protein	NHS	16	16	6.7144e-37	10.9
Monofunctional C1-tetrahydrofolate synthase, mitochondrial	MTHFD1L	8	7	2.0456e-30	8.5
Chondroitin sulfate proteoglycan 4	CSPG4	79	79	0	43.8
DBH-like monooxygenase protein 1	MOXD1	10	10	8.9398e-57	15.8
E3 ubiquitin-protein ligase LRSAM1	LRSAM1	9	9	1.403e-28	12.9
Suprabasin	SBSN	3	3	8.2513e-09	17
WD repeat-containing protein 82	WDR82	4	4	2.3207e-27	14.4
Protocadherin Fat 4	FAT4	27	27	3.353e-231	5.7
Phosphofurin acidic cluster sorting protein 1	PACS1	2	2	1.5048e-08	2.6
CD109 antigen	CD109	49	48	0	35.8
Sialic acid-binding Ig-like lectin 15	SIGLEC15	14	14	1.3838e-77	54
Sulfhydryl oxidase 2	QSOX2	6	6	8.8223e-21	9.5
Lipoma HMGIC fusion partner-like 2 protein	LHFPL2	5	5	7.0019e-189	21.1
TOM1-like protein 2	TOM1L2	6	6	9.3909e-20	11.2
Vacuolar protein sorting-associated protein 13C	VPS13C	6	5	1.429e-22	1.5
MOB kinase activator 3C	MOB3C	3	3	3.6833e-22	18.5
Copine-2	CPNE2	5	4	2.8827e-20	10.4
Histone H3.2	HIST2H3A	9	1	0	56.6
ATP-binding cassette sub-family F member 2	ABCF2	21	21	3.4688e-76	31.9
Butyrophilin subfamily 2 member A1	BTN2A1	10	10	2.931e-192	20.7
Staphylococcal nuclease domain-containing protein 1	SND1	42	42	0	46.3
Probable ATP-dependent RNA helicase DDX46	DDX46	2	2	1.0524e-16	2
Synaptic vesicle glycoprotein 2A	SV2A	3	3	9.3705e-10	3.8
Mitochondrial ribonuclease P protein 1	RG9MTD1	4	4	1.5989e-13	8.4
Basic leucine zipper and W2 domain-containing protein 1	BZW1	13	12	9.5892e-43	25.1
Eukaryotic translation initiation factor 3 subunit M	EIF3M	4	4	1.8836e-59	11.2
Ras-related GTP-binding protein A;Ras-related GTP-binding protein B	RRAGA;RRAGB	6	6	1.0984e-185	23.6
Cytoplasmic FMR1-interacting protein 1	CYFIP1	46	23	0	37.8
Golgi to ER traffic protein 4 homolog	GET4	4	4	5.5311e-19	14.4
Serine/threonine-protein kinase TAO1	TAOK1	15	11	1.3996e-52	15.7
Charged multivesicular body protein 1b	CHMP1B	7	7	2.6748e-22	26.1
G protein-regulated inducer of neurite outgrowth 1	GPRIN1	14	14	2.6383e-38	14.5
Zinc finger CCCH-type antiviral protein 1	ZC3HAV1	32	31	1.1142e-107	40.8
Elongation factor Tu GTP-binding domain-containing protein 1	EFTUD1	3	3	1.1521e-50	2.7
MAM domain-containing protein 2	MAMDC2	5	5	4.4019e-24	7.9
Trafficking protein particle complex subunit 11	TRAPPC11	3	3	6.656e-15	2.6
Neuronal growth regulator 1	NEGR1	6	6	1.3919e-19	22.3
LisH domain-containing protein ARMC9	ARMC9	5	5	1.5157e-19	6.2
UPF0505 protein C16orf62	C16orf62	13	13	5.6207e-59	12.5
L-xylulose reductase	DCXR	4	4	7.2457e-14	15.6
Golgin subfamily A member 7	GOLGA7	9	8	9.838e-65	54
SLIT-ROBO Rho GTPase-activating protein 1	SRGAP1	17	12	1.1095e-109	16.9
Protein prenyltransferase alpha subunit repeat-containing protein 1	PTAR1	4	4	1.1559e-13	10
E3 ubiquitin-protein ligase HUWE1	HUWE1	32	32	5.7805e-162	8.6
Transmembrane emp24 domain-containing protein 4	TMED4	3	3	2.8362e-10	12.3
Multiple epidermal growth factor-like domains protein 8	MEGF8	3	3	1.3309e-11	1.3
Protein PAT1 homolog 1	PATL1	2	2	3.4978e-06	1.9
Dipeptidyl peptidase 9	DPP9	3	3	5.6142e-10	3.5
Tetratricopeptide repeat protein 7B	TTC7B	14	14	1.1675e-93	20.9
Out at first protein homolog	OAF	2	2	2.0807e-06	7.3
Reticulon-4 receptor-like 2	RTN4RL2	2	2	6.6675e-06	4.8
Fermitin family homolog 3	FERMT3	8	8	4.1924e-33	14.5
[truncated: 644 more rows]

## Sheet: #2 CLIC1 FLAG EVs
Protein names	Gene names	Peptides	Unique peptides	PEP	Sequence coverage (%)
Ubiquitin-like modifier-activating enzyme 6	UBA6	26	26	3.2177e-197	27
Extended synaptotagmin-2	ESYT2	4	4	2.0099e-24	4.6
Soluble scavenger receptor cysteine-rich domain-containing protein SSC5D	SSC5D	3	3	4.4326e-171	1.5
Aconitate hydratase, mitochondrial	ACO2	2	2	1.8531e-08	2.5
Vascular endothelial growth factor A	VEGFA;VEGF	7	7	1.8468e-24	16.2
Alpha-adducin	ADD1	8	8	3.7377e-100	12.9
Proteasome subunit beta type-9;Proteasome subunit beta type	PSMB9	7	7	5.1356e-148	34.2
HLA class I histocompatibility antigen, Cw-5 alpha chain;HLA class I histocompatibility antigen, Cw-8 alpha chain	HLA-C	22	5	0	44.6
	LOC401307	2	2	2.5315e-35	27
Vacuolar protein sorting-associated protein 37C	VPS37C	8	8	7.4138e-229	26.8
CCR4-NOT transcription complex subunit 1	CNOT1	23	23	7.34e-161	10.3
Microtubule-associated proteins 1A/1B light chain 3 beta 2;Microtubule-associated proteins 1A/1B light chain 3B	MAP1LC3B2;MAP1LC3B	3	2	5.3952e-30	24.8
Abl interactor 1	ABI1	12	8	4.5743e-175	24.2
Protein FAM115C	FAM115C	4	4	3.7324e-22	4.1
Septin-8	2015-09-08	4	2	1.8513e-12	8.1
Signal peptide peptidase-like 2B	SPPL2B	4	4	3.7716e-09	7.1
ADP-sugar pyrophosphatase	NUDT5	4	4	1.3885e-15	20.7
WW domain-binding protein 2	WBP2	5	5	1.1551e-25	20.7
Spectrin alpha chain, brain	SPTAN1	6	6	3.4762e-41	2.8
Dynein light chain Tctex-type 3	DYNLT3	2	2	4.0687e-15	17.8
Obscurin	OBSCN	2	2	3.6608e-05	0.2
Protein YIF1A	YIF1A	3	3	9.5648e-15	13.1
Prostaglandin E synthase 2;Prostaglandin E synthase 2 truncated form	PTGES2	2	2	4.3331e-10	5
rRNA/tRNA 2-O-methyltransferase fibrillarin-like protein 1	FBLL1	2	1	1.7977e-15	7.8
Guanine nucleotide-binding protein G(s) subunit alpha isoforms XLas;Guanine nucleotide-binding protein G(s) subunit alpha isoforms short	GNAS	18	15	0	18.2
CD99 antigen	CD99	4	4	2.1412e-231	33.5
Netrin-G1	NTNG1	4	4	8.9897e-36	5.2
Sorting nexin-1	SNX1	2	1	6.3953e-19	4.8
N-acylglucosamine 2-epimerase	RENBP	2	2	1.4562e-11	4.9
Sickle tail protein homolog	SKT;KIAA1217	4	4	2.9197e-09	2.3
N-alpha-acetyltransferase 10;N-alpha-acetyltransferase 11	NAA10;NAA11	3	3	8.34e-14	13.6
CD81 antigen	CD81	5	5	0	26.6
Protein diaphanous homolog 2	DIAPH2	8	8	5.1044e-33	7.7
Serine/threonine-protein phosphatase 2A activator	PPP2R4;DKFZp781M17165	4	4	1.7806e-12	12
Phosphatidylinositol 4-phosphate 5-kinase type-1 alpha	PIP5K1A	12	6	3.0474e-98	25.8
Coronin-1C	CORO1C	8	7	8.5886e-40	15.2
Casein kinase I isoform gamma-3	CSNK1G3	14	4	1.8025e-78	27.7
Afadin	MLLT4	12	12	1.3296e-157	8.3
Junctional adhesion molecule B	JAM2	6	6	7.1026e-91	18.5
Sorcin	SRI	10	10	5.6559e-83	49.5
Tubulin alpha-4A chain	TUBA4A	25	4	0	62.1
V-type proton ATPase subunit E 1	ATP6V1E1	6	6	1.7119e-14	25.7
Protein FAM98B	FAM98B	3	2	2.1513e-11	8.5
Microfibril-associated glycoprotein 4	MFAP4	2	2	1.6522e-163	9
Tetraspanin-4	TSPAN4	4	4	0	16
Cadherin-2	CDH2	7	6	6.0896e-254	12.3
TFIIH basal transcription factor complex helicase XPD subunit	ERCC2	2	2	1.7257e-08	2.5
Matrin-3	MATR3	14	14	0	20.3
Pituitary tumor-transforming gene 1 protein-interacting protein	PTTG1IP	2	2	5.399e-14	10.6
Granulocyte colony-stimulating factor	CSF3	2	2	4.8285e-10	5.8
HLA class I histocompatibility antigen, A-2 alpha chain	HLA-A	31	1	0	64.7
CCR4-NOT transcription complex subunit 8	CNOT8	2	2	2.0201e-11	8.6
Voltage-dependent L-type calcium channel subunit alpha-1D	CACNA1D	2	2	7.786e-07	0.4
Eukaryotic translation initiation factor 3 subunit L	EIF3EIP;EIF3L	16	16	8.3589e-250	27.3
Copine-1	CPNE1	12	12	2.0947e-239	20.1
Large proline-rich protein BAG6	BAG6;BAT3	12	12	7.8765e-85	10.2
Tubulin--tyrosine ligase-like protein 12	TTLL12	5	5	1.3571e-147	9.8
	FBLN1	3	1	9.3082e-46	4.2
26S proteasome non-ATPase regulatory subunit 10	PSMD10	8	8	3.7114e-49	49.6
Hydroxymethylglutaryl-CoA lyase, mitochondrial	HMGCL	4	4	2.841e-56	11.7
F-actin-capping protein subunit beta	CAPZB	14	13	1.7396e-107	43.2
Transmembrane protein 9	TMEM9	2	1	3.9661e-07	10.8
Lymphocyte function-associated antigen 3	CD58	2	2	7.5949e-54	7.2
Polyadenylate-binding protein 4	PABPC4	20	12	0	35.2
Complement decay-accelerating factor	CD55;DAF	6	6	6.5318e-22	11.9
Proactivator polypeptide;Saposin-A;Saposin-B-Val;Saposin-B;Saposin-C;Saposin-D	PSAP	4	4	5.1721e-40	8.8
HLA class I histocompatibility antigen, alpha chain F	HLA-F	11	7	1.7483e-190	27.1
Sodium bicarbonate cotransporter 3	SLC4A7	21	21	0	22.1
Thioredoxin reductase 1, cytoplasmic	TXNRD1	9	9	3.6602e-41	15.9
SUMO-activating enzyme subunit 1	SAE1	2	2	2.7184e-09	5.2
Nucleosome assembly protein 1-like 1	NAP1L1	2	1	5.4835e-54	5.4
Proteasome activator complex subunit 3	PSME3	2	2	4.9434e-10	8.7
Equilibrative nucleoside transporter 1	SLC29A1	2	2	1.0092e-22	3.9
Histone deacetylase 2;Histone deacetylase	HDAC2	6	2	1.5066e-36	12.9
Eukaryotic translation initiation factor 3 subunit F	EIF3F	13	13	1.1908e-182	41.4
Phospholipid transfer protein	PLTP	16	16	0	41.5
Superoxide dismutase [Mn], mitochondrial;Superoxide dismutase	SOD2	3	3	2.2202e-22	14
Small nuclear ribonucleoprotein-associated protein;Small nuclear ribonucleoprotein-associated proteins B and B;Small nuclear ribonucleoprotein-associated protein N	SNRPN;SNRPB	3	3	8.0437e-20	11.9
Insulin-like growth factor-binding protein 3	IGFBP3	3	3	2.8836e-10	10
Pescadillo homolog	PES1	2	2	1.4809e-07	3.1
AP-1 complex subunit gamma-1	AP1G1	6	6	1.3328e-23	6.6
Ubiquitin-conjugating enzyme E2 L3	UBE2L3	3	3	4.0152e-57	18.9
5-AMP-activated protein kinase subunit gamma-1	PRKAG1	9	8	9.6033e-122	30.2
Threonine--tRNA ligase, cytoplasmic	TARS	19	19	2.5041e-117	25
Pleckstrin homology domain-containing family B member 2	PLEKHB2	5	5	6.4355e-34	17.5
Excitatory amino acid transporter 1	SLC1A3	4	4	3.3334e-54	7
Eukaryotic translation initiation factor 2A	EIF2A	3	3	1.4578e-09	6
Isocitrate dehydrogenase [NADP], mitochondrial;Isocitrate dehydrogenase [NADP]	IDH2	4	3	3.6771e-24	9.1
Pumilio homolog 1;Pumilio homolog 2	PUM1;PUM2	2	2	3.4374e-17	1.8
Calnexin	CANX	8	8	4.3038e-38	15.2
Microtubule-associated protein 1S;MAP1S heavy chain;MAP1S light chain	MAP1S	3	3	1.112e-63	2.8
Dihydrolipoyl dehydrogenase, mitochondrial;Dihydrolipoyl dehydrogenase	DLD	4	4	4.4822e-15	7.7
Rab GTPase-binding effector protein 2	RABEP2	2	2	9.9792e-13	4.4
NADPH:adrenodoxin oxidoreductase, mitochondrial	FDXR	13	13	1.418e-116	30
Amyloid beta A4 protein;N-APP;Soluble APP-alpha;Soluble APP-beta;C99;Beta-amyloid protein 42;Beta-amyloid protein 40;C83;P3(42);P3(40);C80;Gamma-secretase C-terminal fragment 59;Gamma-secretase C-terminal fragment 57;Gamma-secretase C-terminal fragment 50;C31	APP	4	4	7.8289e-17	5.1
Protein-glutamine gamma-glutamyltransferase 2	TGM2	2	2	6.6634e-43	2.3
Ras-related protein Rab-5A	RAB5A	8	5	3.5084e-112	46
Citrate synthase, mitochondrial;Citrate synthase	CS	14	14	4.7585e-185	26.4
Lysophosphatidic acid receptor 1	LPAR1	4	4	9.1286e-19	18.1
Cysteine--tRNA ligase, cytoplasmic	CARS	6	6	2.1755e-43	8.2
Transmembrane protein C2orf18	C2orf18	3	3	3.5754e-09	7
60S ribosomal protein L18a	RPL18A	12	12	1.1304e-59	48.9
Pyrroline-5-carboxylate reductase;Pyrroline-5-carboxylate reductase 1, mitochondrial	PYCR1	2	2	1.031e-09	6.6
Solute carrier family 26 member 6	SLC26A6	2	2	4.9685e-05	2.4
Serine-threonine kinase receptor-associated protein	STRAP	14	14	9.8317e-279	44.4
Interferon alpha/beta receptor 1	IFNAR1	2	2	6.7845e-08	4.3
Prostaglandin E synthase 3	PTGES3	5	5	1.4705e-13	29.4
Probable E3 ubiquitin-protein ligase makorin-2	MKRN2	2	2	8.3902e-09	4.8
Short/branched chain specific acyl-CoA dehydrogenase, mitochondrial	ACADSB	2	2	6.2419e-64	4.2
Abhydrolase domain-containing protein 14B	ABHD14B	3	3	2.7708e-13	12.9
6-phosphogluconate dehydrogenase, decarboxylating	PGD	18	18	1.1666e-278	42.2
Serine/threonine-protein kinase 24;Serine/threonine-protein kinase 24 36 kDa subunit;Serine/threonine-protein kinase 24 12 kDa subunit	STK24	12	5	6.8887e-59	32
Procollagen-lysine,2-oxoglutarate 5-dioxygenase 1	PLOD1	35	35	0	47.2
Rab proteins geranylgeranyltransferase component A 1	CHM	2	2	2.3584e-07	2.6
Probable palmitoyltransferase ZDHHC20	ZDHHC20	3	3	3.2052e-09	10.1
Annexin A7;Annexin	ANXA7	15	15	4.0096e-166	33
Heterogeneous nuclear ribonucleoprotein D0	HNRNPD	2	2	1.314e-13	6.5
CD166 antigen	ALCAM	23	23	0	38.2
Macrophage-capping protein	CAPG	8	8	2.5347e-114	19.8
Protein lifeguard 3	TMBIM1	2	2	7.6165e-10	4.8
Serine incorporator 3	SERINC3	8	8	3.6164e-19	12.5
Polyubiquitin-C;Ubiquitin;Polyubiquitin-B;Ubiquitin;Ubiquitin-60S ribosomal protein L40;Ubiquitin;60S ribosomal protein L40	UBC;UBB;UBA52	8	2	0	76.1
ELAV-like protein 1	ELAVL1	6	6	8.7077e-23	19
Annexin A11;Annexin	ANXA11	10	10	5.2494e-57	20.8
Eukaryotic translation initiation factor 3 subunit D	EIF3D	2	2	4.3071e-23	3.5
Cytochrome b reductase 1	CYBRD1	4	4	5.4038e-27	18.5
ADP-ribosylation factor-like protein 1	ARL1	4	4	4.2376e-265	28.2
Heterogeneous nuclear ribonucleoproteins C1/C2	HNRNPC	6	6	3.1398e-139	19.3
N-acetylglucosamine-6-sulfatase	GNS	3	3	3.0769e-10	5.1
Histone deacetylase 6	HDAC6	3	3	2.025e-22	2.8
Coatomer subunit beta	COPB2	19	19	4.0203e-180	22.6
26S proteasome non-ATPase regulatory subunit 5	PSMD5	5	5	9.1789e-26	11.1
Ras-related protein Ral-B	RALB	9	6	6.4308e-293	38.2
Protein FAM18B1;Protein FAM18B2	FAM18B2;FAM18B1;FAM18B2-CDRT4	3	3	6.7173e-06	13.7
RAF proto-oncogene serine/threonine-protein kinase	RAF1	7	1	1.6388e-18	13.4
Serine/threonine-protein kinase MST4	MST4	12	3	3.8439e-68	27.4
Pyridoxine-5-phosphate oxidase	PNPO	2	2	2.487e-12	8.8
Complement factor B;Complement factor B Ba fragment;Complement factor B Bb fragment	CFB	8	7	4.7014e-38	6.1
Lysosome-associated membrane glycoprotein 2	LAMP2	7	7	3.5232e-100	17.1
Trifunctional enzyme subunit beta, mitochondrial;3-ketoacyl-CoA thiolase	HADHB	6	6	4.8771e-33	12.2
DNA mismatch repair protein Msh2	MSH2	6	6	3.1484e-21	6
Calsyntenin-1;Soluble Alc-alpha;CTF1-alpha	CLSTN1	7	7	4.1172e-63	8.8
Metalloreductase STEAP2	STEAP2	6	6	1.019e-27	14.1
Small EDRK-rich factor 2	SERF2	2	2	9.0218e-06	32.2
Protein disulfide-isomerase A6	PDIA6	2	2	1.7371e-43	4.7
Interleukin-6	IL6	3	3	1.9714e-21	14.6
Tetraspanin-9	TSPAN9	2	2	8.7344e-93	9.6
TBC1 domain family member 10A	TBC1D10A	6	6	1.4676e-18	14.2
GTP-binding nuclear protein Ran	RAN	14	14	1.5507e-284	45.5
Eukaryotic translation initiation factor 3 subunit C	EIF3CL;EIF3C	4	4	8.5509e-44	3.5
Septin-10	2015-09-10	3	2	6.1692e-14	5
Transcription elongation factor B polypeptide 2	TCEB2	5	5	7.165e-18	38.5
Ubiquitin carboxyl-terminal hydrolase 24;Ubiquitin carboxyl-terminal hydrolase	USP24	3	3	1.0627e-20	1.1
Heterogeneous nuclear ribonucleoprotein L-like	HNRPLL	4	3	1.0553e-13	7
Tubby-related protein 3	TULP3	2	2	2.5032e-07	3.2
HBS1-like protein	HBS1L	4	4	4.0286e-70	6
V-type proton ATPase catalytic subunit A	ATP6V1A	24	24	0	48.8
Receptor-type tyrosine-protein phosphatase alpha	PTPRA	5	4	6.8259e-87	7.1
Kelch-like protein 22	KLHL22	2	2	1.6451e-07	2.8
Conserved oligomeric Golgi complex subunit 2	COG2	7	7	3.5851e-33	9.5
Tetraspanin-5	TSPAN5	2	2	2.6366e-13	11.2
Delta-aminolevulinic acid dehydratase	ALAD	6	6	3.5408e-100	22.4
Two pore calcium channel protein 1	TPCN1	2	2	7.5446e-07	2.6
Long-chain-fatty-acid--CoA ligase 1	ACSL1	6	6	6.5483e-21	9.5
Protein EVI2B	EVI2B	3	3	2.4263e-15	8.4
P2X purinoceptor;P2X purinoceptor 4	P2RX4	2	2	1.9684e-05	5.2
Inositol polyphosphate 5-phosphatase K	INPP5K	3	3	7.7876e-08	7.8
Tumor necrosis factor receptor superfamily member 10B	TNFRSF10B	6	6	6.3436e-208	15.9
Sodium- and chloride-dependent glycine transporter 1;Transporter	SLC6A9	4	2	1.1087e-78	7.5
Junctional adhesion molecule A	F11R	9	9	3.9372e-94	30
Ras-related protein R-Ras2	RRAS2	8	6	1.8827e-220	41.9
2,4-dienoyl-CoA reductase, mitochondrial	DECR1	8	8	2.6892e-47	26.9
Ephrin type-A receptor 4	EPHA4	3	1	2.9824e-27	3.4
Eukaryotic peptide chain release factor subunit 1	ETF1	7	7	7.9244e-40	17.4
Phosphatidylinositol transfer protein beta isoform	PITPNB	8	7	5.8785e-39	34.8
Ubiquitin carboxyl-terminal hydrolase 7;Ubiquitin carboxyl-terminal hydrolase	USP7	4	4	1.9929e-31	3.1
H(+)/Cl(-) exchange transporter 3	CLCN3	9	7	3.773e-23	9.2
TOM1-like protein 1	TOM1L1	5	5	8.1922e-23	13.4
Medium-chain specific acyl-CoA dehydrogenase, mitochondrial	ACADM	7	7	2.8775e-215	16.3
Renin receptor	ATP6AP2	3	3	1.7793e-98	7.1
Cytoplasmic dynein 1 intermediate chain 2	DYNC1I2	10	10	2.7776e-164	15.2
Serine/threonine-protein phosphatase 2A 56 kDa regulatory subunit epsilon isoform	PPP2R5E	6	4	7.3001e-41	15.4
Neogenin	NEO1	15	15	6.3058e-126	13.7
Scavenger receptor class B member 1	SCARB1	8	8	8.4082e-31	16.8
Phosphoribosyl pyrophosphate synthase-associated protein 2	PRPSAP2	4	2	2.1484e-10	12.2
Mitotic-spindle organizing protein 2B;Mitotic-spindle organizing protein 2A	MZT2B;MZT2A	4	4	2.5198e-13	25.2
Protein FAM176A	FAM176A	3	2	2.2081e-38	21.1
Hyccin	FAM126A	6	6	2.1495e-53	17.4
10 kDa heat shock protein, mitochondrial	HSPE1	3	3	2.4358e-11	37.3
Protein MON2 homolog	MON2	10	10	1.2844e-35	5.8
DNA-directed RNA polymerase I subunit RPA1;DNA-directed RNA polymerase	POLR1A	3	3	1.2523e-26	1.5
Carboxy-terminal domain RNA polymerase II polypeptide A small phosphatase 1	CTDSP1	4	4	1.2181e-13	21.1
26S proteasome non-ATPase regulatory subunit 6	PSMD6	24	24	0	50.2
NF-kappa-B essential modulator	IKBKG	4	4	9.9695e-22	10.3
DNA-directed RNA polymerase II subunit RPB2;DNA-directed RNA polymerase	POLR2B	14	14	8.1309e-85	14.6
Replication initiator 1	REPIN1	2	2	1.3531e-14	3
Solute carrier family 22 member 23	SLC22A23	6	6	1.7859e-22	8.5
N-alpha-acetyltransferase 50	NAA50	5	5	7.948e-18	27.2
Insulin-like growth factor 1 receptor;Insulin-like growth factor 1 receptor alpha chain;Insulin-like growth factor 1 receptor beta chain;Tyrosine-protein kinase receptor	IGF1R	7	7	4.7945e-37	5.5
Transportin-3	TNPO3	2	2	2.821e-60	3.1
COP9 signalosome complex subunit 1	GPS1	3	3	2.3161e-24	5.5
Ras-related protein Rab-34	RAB34	15	15	3.3811e-96	44.9
Acylamino-acid-releasing enzyme	APEH	13	13	1.396e-225	21.8
60S ribosomal protein L24	RPL24	7	7	2.3165e-35	34.4
Probable ATP-dependent RNA helicase DHX40	DHX40	2	2	3.7936e-16	2.7
Malcavernin	CCM2	8	8	3.4613e-104	18.7
CD63 antigen	CD63	3	3	2.3917e-130	12.6
Synaptophysin-like protein 1	SYPL1	3	3	4.8836e-65	11.2
Catenin delta-1	CTNND1	40	2	0	48.1
Butyrophilin subfamily 3 member A3	BTN3A3	10	4	5.1683e-52	16.3
Interleukin-17 receptor A	IL17RA	2	2	6.0253e-07	2.5
Interleukin-1 receptor-associated kinase 1	IRAK1	4	4	6.3822e-14	5.9
Target of Nesh-SH3	ABI3BP	12	12	2.4316e-246	7.8
Calcium/calmodulin-dependent protein kinase type II subunit delta	CAMK2D	16	11	0	30
PDZ and LIM domain protein 5	PDLIM5	2	2	1.1196e-06	3.4
OCIA domain-containing protein 1	OCIAD1	2	2	2.3046e-05	6.5
Eukaryotic translation initiation factor 4E	EIF4E	5	5	6.6406e-33	19.2
Claudin domain-containing protein 1	CLDND1	6	6	3.1213e-64	24.6
Septin-11	2015-09-11	7	5	2.1312e-28	19.4
Protein transport protein Sec31A	SEC31A	31	31	0	25.9
Phosphoacetylglucosamine mutase	PGM3	4	4	1.7725e-17	6.8
Inositol hexakisphosphate and diphosphoinositol-pentakisphosphate kinase 2;Inositol hexakisphosphate and diphosphoinositol-pentakisphosphate kinase 1	PPIP5K2;PPIP5K1	2	2	1.9003e-12	1.5
Collagen alpha-1(XII) chain	COL12A1	88	87	0	32.2
Inorganic pyrophosphatase 2, mitochondrial	PPA2	2	2	2.6649e-14	7.5
Transcription elongation factor B polypeptide 1	TCEB1	5	5	9.3996e-22	35.7
Copper transport protein ATOX1	ATOX1	3	3	1.3848e-10	43.8
Tubulin-specific chaperone A	TBCA	4	4	6.6598e-31	35.3
AP-3 complex subunit beta-1	AP3B1	13	13	1.1314e-59	12.3
Acyl-protein thioesterase 1	LYPLA1	2	2	1.7183e-07	10.4
COP9 signalosome complex subunit 6	COPS6	4	4	1.1439e-20	15
Ras and Rab interactor 1	RIN1	2	2	2.4425e-16	2.2
Epsin-2	EPN2	2	2	3.5959e-11	3
TNFAIP3-interacting protein 1	TNIP1;DKFZp686L19154	5	5	3.1413e-20	9.1
Ankycorbin	RAI14	2	2	3.2086e-15	2.2
AP-1 complex subunit mu-1	AP1M1	5	5	1.3707e-12	12.3
HLA class I histocompatibility antigen, B-44 alpha chain;HLA class I histocompatibility antigen, B-47 alpha chain;HLA class I histocompatibility antigen, B-13 alpha chain	HLA-B	23	3	0	44.3
Protein transport protein Sec24C	SEC24C	14	13	6.0736e-89	15.3
Elongator complex protein 2	ELP2	2	2	5.2647e-33	2.1
Transketolase	TKT	26	26	0	47.9
60S ribosomal protein L14	RPL14	7	7	7.4001e-96	31.6
CD44 antigen	CD44	17	17	0	17.3
Major facilitator superfamily domain-containing protein 2A	MFSD2A	3	3	1.5281e-05	5.9
Septin-7	2015-09-07	9	9	2.4433e-60	19.2
40S ribosomal protein S24	RPS24	5	5	9.141e-87	18.3
C-myc promoter-binding protein	DENND4A	2	2	1.8686e-06	1.3
Pyridoxal-dependent decarboxylase domain-containing protein 1	PDXDC1	4	4	6.2913e-26	6.9
Receptor-type tyrosine-protein phosphatase mu	PTPRM	3	2	1.7702e-27	2
Golgi SNAP receptor complex member 2	GOSR2	2	2	7.4584e-61	13.4
Ubiquitin-like modifier-activating enzyme 5	UBA5	3	3	7.9475e-89	7.4
DNA-directed RNA polymerases I and III subunit RPAC1	POLR1C	5	5	2.637e-51	17.1
Solute carrier family 43 member 3	SLC43A3	5	5	4.3454e-52	8.3
Protein YIPF3	YIPF3	3	3	3.7703e-13	7.3
Peroxisomal multifunctional enzyme type 2;(3R)-hydroxyacyl-CoA dehydrogenase;Enoyl-CoA hydratase 2	HSD17B4	4	4	1.5604e-36	7.5
Bifunctional 3-phosphoadenosine 5-phosphosulfate synthase 2;Sulfate adenylyltransferase;Adenylyl-sulfate kinase	PAPSS2	8	7	8.562e-80	14.6
HLA class II histocompatibility antigen, DP beta 1 chain	HLA-DPB1	7	2	1.7448e-41	22.1
Translation initiation factor eIF-2B subunit delta	EIF2B4	9	9	6.0794e-85	24.8
Heat shock 70 kDa protein 4L	HSPA4L	10	7	1.0874e-68	11.6
U4/U6 small nuclear ribonucleoprotein Prp31	PRPF31	2	2	9.7069e-16	4.8
Protein EFR3 homolog B	EFR3B	3	2	1.9307e-26	4.3
	ITGA2	34	1	0	43.8
WD repeat-containing protein 87	WDR87	3	3	5.8838e-06	1
Pericentriolar material 1 protein	PCM1	5	5	1.1758e-22	2.8
Aspartyl aminopeptidase	DNPEP	14	13	0	35.3
Serine/threonine-protein kinase MARK2	MARK2	8	6	1.0062e-35	10.5
Rab GDP dissociation inhibitor beta	GDI2	28	21	0	65
CUB and sushi domain-containing protein 2	CSMD2	6	6	9.2794e-65	1.8
Calpain-5	CAPN5	17	17	1.1551e-188	27.1
Latent-transforming growth factor beta-binding protein 1	LTBP1	14	14	2.6274e-176	10.5
MAGUK p55 subfamily member 2	MPP2	20	18	2.0629e-141	38.5
Microtubule-associated protein;Microtubule-associated protein 4	MAP4	3	3	2.7367e-21	1.7
Cytoplasmic FMR1-interacting protein 2	CYFIP2	22	3	5.4155e-252	18.2
Kinesin light chain 1	KLC1	15	8	6.3201e-137	20.1
Adenylate cyclase type 8	ADCY8	15	15	2.3259e-222	12.7
Abl interactor 2	ABI2	7	3	1.1676e-28	14.2
Integrin alpha-V;Integrin alpha-V heavy chain;Integrin alpha-V light chain	ITGAV	62	62	0	57.4
Eukaryotic translation initiation factor 4B	EIF4B	2	2	1.1439e-07	3.9
Dynactin subunit 1	DCTN1;DKFZp686E0752	24	24	0	20.1
5-nucleotidase domain-containing protein 2	NT5DC2	10	10	2.9384e-135	20.5
Gamma-tubulin complex component 5	TUBGCP5	7	7	1.4767e-42	6.7
Anoctamin-6	ANO6	15	15	0	20.3
Protein FAM65A	FAM65A	5	4	1.0479e-46	3.9
Histone-binding protein RBBP7;Histone-binding protein RBBP4	RBBP7;RBBP4	5	5	4.0029e-18	9.2
Translation initiation factor eIF-2B subunit epsilon	EIF2B5	2	2	2.7597e-11	3.3
Interferon-induced, double-stranded RNA-activated protein kinase	EIF2AK2	3	3	1.2924e-12	6
Xaa-Pro dipeptidase	PEPD	3	3	7.5752e-11	5.7
Asparagine synthetase [glutamine-hydrolyzing];Asparagine synthetase	ASNS	25	25	0	48.5
Farnesyl pyrophosphate synthase	FDPS	4	4	8.6313e-38	11.7
Protein LAP2	ERBB2IP	20	19	4.5561e-85	15.3
	COL6A3	188	1	0	67.1
Golgi SNAP receptor complex member 1	GOSR1	4	4	2.1522e-14	16
Heterogeneous nuclear ribonucleoprotein H;Heterogeneous nuclear ribonucleoprotein H, N-terminally processed	HNRNPH1	9	2	3.0305e-171	21
Structural maintenance of chromosomes protein 4;Structural maintenance of chromosomes protein	SMC4	9	9	2.6872e-60	7.9
Ribonucleoside-diphosphate reductase large subunit;Ribonucleoside-diphosphate reductase	RRM1	9	9	6.2439e-31	12.1
GH3 domain-containing protein	GHDC	2	2	0.00026678	3.4
Unconventional myosin-Ib	MYO1B	28	25	0	25.2
WD repeat-containing protein 6	WDR6	4	4	1.5437e-36	3.7
Cystathionine gamma-lyase	CTH	5	5	1.585e-115	14.3
	DST	4	1	4.9226e-18	0.4
Lanosterol synthase	LSS	14	14	5.3505e-38	20.4
60S ribosomal protein L37a	RPL37A	2	2	1.0212e-07	17.4
Exportin-7	XPO7	26	25	0	24.3
Neuropilin-1	NRP1	34	34	0	42.5
Disco-interacting protein 2 homolog A	DIP2A	13	6	2.4625e-65	8.9
Hydroxyacyl-coenzyme A dehydrogenase, mitochondrial	HADH	4	4	7.9146e-293	18.1
Glutathione S-transferase kappa 1	GSTK1	2	2	5.3407e-13	11.9
Inactive tyrosine-protein kinase 7	PTK7	14	14	6.3743e-98	14.6
Complement C1q tumor necrosis factor-related protein 3	C1QTNF3	3	3	2.5606e-27	12.7
Butyrophilin subfamily 3 member A1	BTN3A1	7	3	2.9084e-29	13.3
Microtubule-associated protein 1A;MAP1 light chain LC2	MAP1A	7	6	2.165e-65	2.4
5-AMP-activated protein kinase subunit gamma-2	PRKAG2	3	3	1.2521e-24	6
Cold shock domain-containing protein E1	CSDE1	30	30	9.8736e-216	34.7
Protein FAM98A	FAM98A	4	1	4.1846e-16	10.6
Microtubule-associated protein RP/EB family member 2	MAPRE2	6	5	3.572e-50	23.9
Lysosomal acid phosphatase	ACP2	4	4	2.9866e-22	9.9
	EPB41L2;DKFZp781H1755	42	1	0	45.8
HEAT repeat-containing protein 7A	HEATR7A	6	6	3.3552e-33	3.8
	CTNND1	39	1	0	48
Inactive serine protease PAMR1	PAMR1	8	8	3.5782e-36	11
Serine/threonine-protein phosphatase 6 regulatory subunit 3	PPP6R3	2	2	1.1721e-34	1.9
Protein arginine N-methyltransferase 1	PRMT1	15	15	1.0144e-298	35.6
Hypoxia up-regulated protein 1	HYOU1	31	31	0	38
Puromycin-sensitive aminopeptidase;Puromycin-sensitive aminopeptidase-like protein	NPEPPS;NPEPPSL1	20	20	7.8479e-85	21.9
60S ribosomal protein L27a	RPL27A	5	5	6.8183e-31	28.4
Non-receptor tyrosine-protein kinase TYK2;Tyrosine-protein kinase	TYK2	18	17	1.4194e-81	15.8
Ubiquitin carboxyl-terminal hydrolase 47;Ubiquitin carboxyl-terminal hydrolase	USP47	5	5	4.7431e-24	3.9
CD59 glycoprotein	CD59	7	7	3.8126e-76	27.7
Cysteine and glycine-rich protein 1	CSRP1	3	3	9.7117e-18	20.7
Splicing factor 3B subunit 2	SF3B2	2	2	8.7006e-25	2.1
Histone-lysine N-methyltransferase MLL;MLL cleavage product N320;MLL cleavage product C180	MLL	2	2	7.3701e-05	0.5
Ras GTPase-activating-like protein IQGAP3	IQGAP3	6	4	3.8205e-48	4.4
Phosphatidylinositol transfer protein alpha isoform	PITPNA	5	4	7.3717e-20	13.7
Protocadherin-7	PCDH7	6	6	1.8392e-46	6
Serine/threonine-protein phosphatase 2A 56 kDa regulatory subunit gamma isoform;Serine/threonine-protein phosphatase 2A 56 kDa regulatory subunit delta isoform	PPP2R5C;PPP2R5D	3	1	8.2809e-36	7.6
TLD domain-containing protein KIAA1609	KIAA1609	5	5	1.3685e-88	13.4
Mothers against decapentaplegic homolog 5;Mothers against decapentaplegic homolog 1	SMAD5;SMAD1	5	3	1.2129e-66	11.4
Protein C10	C12orf57	3	3	2.3163e-27	38.9
Transmembrane glycoprotein NMB	GPNMB	3	3	9.1401e-19	5.6
Importin subunit alpha;Importin subunit alpha-7;Importin subunit alpha-6	KPNA6;KPNA5	8	4	1.1583e-107	16.3
Ubiquitin thioesterase OTUB1	OTUB1	7	7	3.8277e-30	27.3
V-type proton ATPase subunit d 1	ATP6V0D1	5	5	4.9068e-13	13.3
Condensin complex subunit 1	NCAPD2	4	4	2.2847e-22	3.1
Exostosin-like 2;Processed exostosin-like 2	EXTL2	7	7	7.8403e-93	23.3
4F2 cell-surface antigen heavy chain	SLC3A2	33	33	0	55.8
Gephyrin;Molybdopterin adenylyltransferase;Molybdopterin molybdenumtransferase	GPHN	5	5	9.0645e-24	7.5
Malate dehydrogenase;Malate dehydrogenase, cytoplasmic	MDH1	11	11	1.239e-83	32.4
Cell adhesion molecule 1	CADM1	4	4	5.7783e-25	7.2
Gelsolin	GSN	12	2	5.0482e-74	16.6
Neuropilin-2	NRP2	23	23	9.5985e-107	24
Semaphorin-3C	SEMA3C	18	18	9.0369e-134	25.5
NEDD4-like E3 ubiquitin-protein ligase WWP2;E3 ubiquitin-protein ligase	WWP2	3	1	4.4385e-28	3.1
Seizure 6-like protein 2	SEZ6L2	3	3	3.1073e-08	3.1
Very long-chain specific acyl-CoA dehydrogenase, mitochondrial	ACADVL	20	20	0	30.8
Dynactin subunit 2	DCTN2	8	8	5.05e-87	23.9
Tight junction protein ZO-2	TJP2	2	1	2.0744e-07	1.4
Protein transport protein Sec23A	SEC23A	10	8	1.3858e-48	14
Sodium/potassium-transporting ATPase subunit alpha-1	ATP1A1	56	51	0	50.4
Protein flightless-1 homolog	FLII	5	5	7.4198e-29	4.6
Protein wntless homolog	WLS;GPR177	13	13	1.8981e-66	20.9
Gamma-tubulin complex component 2	TUBGCP2	30	30	6.5366e-242	39.7
V-type proton ATPase 116 kDa subunit a isoform 1	ATP6V0A1	3	2	1.6775e-08	3.5
Interferon gamma receptor 1	IFNGR1	3	3	5.3948e-12	6.7
Serine/threonine-protein kinase MRCK alpha	CDC42BPA	19	15	2.8399e-97	11.9
Tyrosine-protein kinase JAK2;Tyrosine-protein kinase	JAK2	6	5	8.296e-31	6.1
CD320 antigen	CD320	2	2	5.3195e-15	7.1
Unconventional myosin-Ic	MYO1C	61	58	0	53.1
	CLTA	7	1	1.0474e-83	37.3
Vesicle transport protein GOT1B	GOLT1B	3	3	1.6232e-48	25.4
Butyrophilin subfamily 3 member A2	BTN3A2	9	3	4.8545e-50	27.5
Frizzled-6	FZD6	3	3	1.0288e-08	4.4
Ethanolamine-phosphate cytidylyltransferase	PCYT2	7	7	2.1406e-62	18.7
Active breakpoint cluster region-related protein	ABR	10	8	5.2407e-121	13.2
Dipeptidyl peptidase 3	DPP3	3	3	7.4515e-11	4.6
Isoleucine--tRNA ligase, mitochondrial	IARS2	9	9	2.0152e-40	10.1
CAD protein;Glutamine-dependent carbamoyl-phosphate synthase;Aspartate carbamoyltransferase;Dihydroorotase	CAD	74	74	0	38.4
Kinesin-like protein KIF13B	KIF13B	11	9	2.0682e-73	6.7
UPF0160 protein MYG1, mitochondrial	C12orf10	4	4	5.8496e-23	11.2
Heterogeneous nuclear ribonucleoprotein A1;Heterogeneous nuclear ribonucleoprotein A1-like 2	HNRNPA1;HNRNPA1L2	5	5	3.0396e-28	17.5
Plexin-A1	PLXNA1	50	33	0	28.3
SWI/SNF complex subunit SMARCC2	SMARCC2	2	2	4.5375e-19	1.8
Cyclin-dependent kinase 4	CDK4	4	3	2.4718e-16	15.2
Tensin-like C1 domain-containing phosphatase	TENC1	5	4	1.67e-17	4.1
Coatomer subunit zeta-1	COPZ1	2	2	3.5541e-48	12.1
Tubulin beta chain	TUBB	25	4	0	63.1
Acid sphingomyelinase-like phosphodiesterase 3b	SMPDL3B	2	2	2.8605e-05	5.7
Sodium-coupled neutral amino acid transporter 1	SLC38A1	9	9	3.0579e-112	18.9
DCC-interacting protein 13-beta	APPL2	2	2	2.1389e-10	4.2
Vacuolar protein sorting-associated protein 29	VPS29	6	6	3.4367e-102	31.3
Serine/threonine-protein phosphatase PP1-gamma catalytic subunit;Serine/threonine-protein phosphatase	PPP1CC	15	2	2.5943e-189	42.7
HLA class II histocompatibility antigen, DR alpha chain	HLA-DRA	4	4	3.647e-71	21.3
Ras-related protein Rab-5C	RAB5C	8	6	1.4812e-244	37.8
Myosin light polypeptide 6	MYL6	7	7	4.784e-61	34.5
Anion exchange protein 2	SLC4A2	21	21	2.0465e-147	19.3
Unconventional myosin-Va	MYO5A	2	1	5.7992e-17	1.2
TRIO and F-actin-binding protein	TRIOBP	2	2	2.5272e-06	0.8
60S ribosomal protein L32	RPL32	10	10	6.5045e-40	55.6
Neurofascin	NFASC	7	7	2.1154e-40	5.4
60S ribosomal protein L10;60S ribosomal protein L10-like	RPL10;RPL10L	9	9	4.4488e-82	33.6
YTH domain family protein 3;YTH domain family protein 1;YTH domain family protein 2	YTHDF3;YTHDF1;YTHDF2	2	2	8.4937e-05	3.8
Constitutive coactivator of PPAR-gamma-like protein 2	FAM120C	2	2	1.5996e-17	1.9
Reticulon-4	RTN4	5	5	6.0552e-85	18.3
Insulin-like growth factor 2 mRNA-binding protein 2	IGF2BP2	9	6	1.4266e-37	15.9
Synaptotagmin-like protein 4	SYTL4	5	5	3.2029e-200	7.4
Pro-neuregulin-1, membrane-bound isoform;Neuregulin-1	NRG1	3	3	5.7288e-11	4.5
Coiled-coil domain-containing protein 93	CCDC93	8	8	3.5911e-28	12.2
CCR4-NOT transcription complex subunit 10	CNOT10	3	3	6.0799e-13	4.1
Trans-Golgi network integral membrane protein 2	TGOLN2	4	4	1.8289e-15	7.9
Vesicle-associated membrane protein 2	VAMP2	6	2	6.9779e-241	65.3
Actin-related protein 2/3 complex subunit 4	ARPC4;ARPC4-TTLL3	7	7	6.7078e-150	35.3
Reticulocalbin-2	RCN2	5	5	6.0193e-82	14
AP-1 complex subunit beta-1	AP1B1	18	3	0	19.1
Peptidyl-glycine alpha-amidating monooxygenase;Peptidylglycine alpha-hydroxylating monooxygenase;Peptidyl-alpha-hydroxyglycine alpha-amidating lyase	PAM	2	2	1.4206e-08	1.7
Mitochondrial-processing peptidase subunit beta	PMPCB	5	5	1.8183e-62	11.2
CCR4-NOT transcription complex subunit 7	CNOT7	2	2	3.4553e-17	7.4
Gasdermin-D	GSDMD	2	2	3.4554e-06	5.6
Sushi repeat-containing protein SRPX	SRPX	11	11	8.3675e-233	27.4
Hemoglobin subunit alpha	HBA1;HBA2	6	2	1.3516e-51	32.4
Cadherin-4	CDH4	5	4	1.9833e-29	6.8
Tubulin alpha-1A chain;Tubulin alpha-3C/D chain	TUBA1A;TUBA3C	24	1	0	64.5
60S ribosomal protein L18	RPL18	9	9	3.2085e-268	35.6
Signal transducer and activator of transcription 2	STAT2	4	4	1.9644e-17	4.9
SRA stem-loop-interacting RNA-binding protein, mitochondrial	SLIRP	2	2	8.4751e-06	13.7
Acylphosphatase;Acylphosphatase-1	ACYP1	3	3	7.9803e-06	23.3
Proteasome subunit alpha type;Proteasome subunit alpha type-6	PSMA6	15	15	0	55.6
Laminin subunit beta-1	LAMB1	56	56	0	26.1
Protein PRRC1	PRRC1	3	3	4.6408e-64	9.9
Lysosomal alpha-mannosidase;Lysosomal alpha-mannosidase A peptide;Lysosomal alpha-mannosidase B peptide;Lysosomal alpha-mannosidase C peptide;Lysosomal alpha-mannosidase D peptide;Lysosomal alpha-mannosidase E peptide	MAN2B1	4	4	6.2561e-44	4.3
Protein GPR107	GPR107	5	5	1.7262e-14	8.4
T-complex protein 1 subunit theta	CCT8	26	26	1.0692e-138	51.5
Rap1 GTPase-GDP dissociation stimulator 1	RAP1GDS1	5	5	3.045e-41	10.9
Profilin	PFN2	7	4	3.8285e-81	30.9
Protein TFG	TFG	8	8	3.0433e-245	21.2
Xaa-Pro aminopeptidase 1	XPNPEP1	6	5	3.2487e-50	8.7
	SDCBP	16	3	0	63.5
Protein disulfide-isomerase A3	PDIA3	7	7	1.1603e-54	16.8
Dynamin-1-like protein	DNM1L	10	10	8.8632e-197	16.9
Prolyl 3-hydroxylase 3	LEPREL2	5	5	6.383e-49	7.3
Dynein heavy chain 8, axonemal	DNAH8	3	3	4.8778e-14	0.6
Low-density lipoprotein receptor	LDLR	10	9	7.3577e-124	12.8
40S ribosomal protein S27;40S ribosomal protein S27-like	RPS27L	3	1	1.3048e-48	32
Probable ATP-dependent RNA helicase DDX17	DDX17	16	11	4.0899e-87	23.7
Target of rapamycin complex subunit LST8	MLST8	2	2	3.9564e-07	9.2
Alpha-mannosidase 2C1	MAN2C1	4	4	1.3201e-15	4.2
Trafficking protein particle complex subunit 2-like protein	TRAPPC2L	2	2	2.1475e-05	7.1
Beta-hexosaminidase subunit alpha	HEXA	2	2	1.2373e-09	3.3
Hydroxyacylglutathione hydrolase, mitochondrial	HAGH	3	3	2.5944e-05	10.7
Probable glutamate--tRNA ligase, mitochondrial	EARS2	5	5	6.7966e-21	8.4
RNA-binding motif protein, X chromosome;RNA-binding motif protein, X chromosome, N-terminally processed;RNA binding motif protein, X-linked-like-1;RNA binding motif protein, X-linked-like-1, N-terminally processed	RBMX;RBMXL1	2	2	2.359e-20	5.4
Hyaluronan and proteoglycan link protein 3	HAPLN3	6	6	1.7526e-49	14
Nuclear pore complex protein Nup93	NUP93	5	5	7.5286e-19	5.5
Gamma-aminobutyric acid receptor-associated protein	GABARAP	5	1	2.087e-38	34.2
Sorting nexin-18	SNX18	6	6	2.4488e-18	10.7
Putative ATP-dependent RNA helicase DHX30	DHX30	3	3	1.217e-51	2.9
Protein-L-isoaspartate O-methyltransferase;Protein-L-isoaspartate(D-aspartate) O-methyltransferase	PCMT1	6	6	2.6602e-56	26.9
Kinesin-like protein KIF23	KIF23	14	14	1.7434e-83	17.2
Probable rRNA-processing protein EBP2	EBNA1BP2	3	3	9.6855e-27	8
Protein EFR3 homolog A	EFR3A	20	19	3.9074e-228	28.3
ATP-dependent RNA helicase DDX19A;ATP-dependent RNA helicase DDX19B	DDX19A;DDX19B	7	7	8.098e-28	14.9
Vesicle-fusing ATPase	NSF	28	27	2.6329e-180	36.7
Basigin	BSG	11	11	0	30.8
Poly(rC)-binding protein 2	PCBP2	9	5	1.8904e-277	36.4
Phosphatidylinositol 4-kinase alpha	PI4KA	50	50	0	26.7
26S proteasome non-ATPase regulatory subunit 9	PSMD9	2	2	1.6687e-13	9.9
Cadherin-13	CDH13	14	14	0	20.3
TBC1 domain family member 8B	TBC1D8B	7	7	4.7345e-27	5.9
Probable G-protein coupled receptor 176	GPR176	5	5	9.2749e-21	11.1
Conserved oligomeric Golgi complex subunit 4	COG4	7	7	1.4132e-62	10.9
TBC1 domain family member 15	TBC1D15	2	2	2.7222e-11	3
Protein transport protein Sec16A	SEC16A	26	26	0	15
Alpha-parvin	PARVA	11	9	4.4649e-65	29.1
Fascin	FSCN1	13	13	1.1373e-58	24.7
Methylmalonate-semialdehyde dehydrogenase [acylating], mitochondrial	ALDH6A1	8	8	1.6906e-58	17.8
Integrin alpha-7;Integrin alpha-7 heavy chain;Integrin alpha-7 light chain;Integrin alpha-7 70 kDa form	ITGA7	27	2	0	25.7
6-phosphofructokinase, muscle type	PFKM	19	16	5.6437e-166	28.7
Synaptotagmin-like protein 2	SYTL2	2	2	2.1783e-13	1.1
E3 ubiquitin-protein ligase listerin	LTN1	6	6	5.3113e-136	4
NADH dehydrogenase [ubiquinone] iron-sulfur protein 2, mitochondrial	NDUFS2	2	2	1.3405e-13	5.6
Signal transducer and activator of transcription 1-alpha/beta	STAT1	9	9	5.1531e-59	12.4
DNA replication licensing factor MCM4	MCM4	3	3	2.3132e-13	4.4
3-mercaptopyruvate sulfurtransferase;Sulfurtransferase	MPST	6	6	4.6339e-99	24.6
Probable E3 ubiquitin-protein ligase MYCBP2	MYCBP2	50	50	0	12.4
Obg-like ATPase 1	OLA1	4	4	9.519e-49	11.1
Glucosylceramidase	GBA	13	13	0	28.4
PH and SEC7 domain-containing protein 3	PSD3	17	17	1.056e-83	17.1
60S ribosomal protein L36a;60S ribosomal protein L36a-like	RPL36A;RPL36AL	2	2	8.1142e-16	11.3
BRISC and BRCA1-A complex member 1	BABAM1	4	4	2.9929e-08	10.6
Isovaleryl-CoA dehydrogenase, mitochondrial	IVD	11	11	3.3872e-158	24.2
Queuine tRNA-ribosyltransferase subunit QTRTD1	QTRTD1	3	3	2.3869e-26	7.3
Tubulin-specific chaperone D	TBCD	10	10	5.2969e-95	11.4
Probable ATP-dependent RNA helicase DDX5	DDX5	13	8	1.5264e-98	19.7
60S ribosomal protein L19	RPL19	11	11	2.5328e-165	36.2
Serine/arginine-rich splicing factor 1	SRSF1	5	5	4.671e-61	18.6
NSFL1 cofactor p47	NSFL1C	4	4	3.6557e-16	14.2
60S ribosomal protein L17	RPL17	5	5	5.0984e-131	26.8
Trafficking protein particle complex subunit 8	TRAPPC8	3	3	2.0193e-15	2.2
Fatty aldehyde dehydrogenase	ALDH3A2	3	2	2.8493e-15	7.4
Myosin regulatory light chain 12B;Myosin regulatory light chain 12A;Myosin regulatory light polypeptide 9	MYL12B;MYL12A;MYL9	2	2	2.9059e-25	12.4
Tyrosine-protein kinase Yes	YES1	17	8	9.5869e-138	32.5
Ubiquitin carboxyl-terminal hydrolase 14;Ubiquitin carboxyl-terminal hydrolase	USP14	4	4	4.7313e-24	9.7
Dystrobrevin alpha	DTNA	7	3	4.2293e-109	12.2
Cullin-4B	CUL4B	14	10	1.9946e-76	16.5
ATP-dependent RNA helicase DDX39A;Spliceosome RNA helicase DDX39B	DDX39A;DDX39;DDX39B;BAT1	17	17	1.3691e-173	34
Cytosolic acyl coenzyme A thioester hydrolase	ACOT7	11	11	3.2936e-105	33.9
Synaptosomal-associated protein 23	SNAP23	12	12	1.259e-121	55
AH receptor-interacting protein	AIP	2	2	2.2004e-14	7.3
Ras-related protein Rab-27B	RAB27B	9	7	3.1885e-92	40.8
Galectin-8	LGALS8	5	5	1.394e-16	14.5
26S proteasome non-ATPase regulatory subunit 11	PSMD11	25	25	0	61.1
26S proteasome non-ATPase regulatory subunit 12	PSMD12	20	20	0	37.7
Membrane-associated progesterone receptor component 1	PGRMC1	3	3	1.0246e-21	15.4
Chloride intracellular channel protein 1	CLIC1	15	15	0	60.6
Sulfhydryl oxidase 1	QSOX1	9	9	5.1719e-66	11.2
Neural Wiskott-Aldrich syndrome protein	WASL	4	4	1.4319e-08	6.3
Importin-5	IPO5	16	16	0	18.1
C-C chemokine receptor-like 2	CCRL2	3	3	4.5636e-09	6.4
Histone deacetylase complex subunit SAP18	SAP18	3	3	3.0181e-09	18.3
Insulin-like growth factor 2 mRNA-binding protein 3	IGF2BP3	10	7	2.6723e-54	19.5
RNA 3-terminal phosphate cyclase	RTCD1	6	6	5.4178e-57	17.5
Phosphatidylinositol 4-phosphate 3-kinase C2 domain-containing subunit alpha	PIK3C2A	2	2	3.0901e-15	1.6
Beta-mannosidase	MANBA	3	2	2.9403e-13	3.4
Agrin	AGRN	45	45	0	26.7
Procollagen-lysine,2-oxoglutarate 5-dioxygenase 2	PLOD2	11	1	1.0959e-72	15.5
Exocyst complex component 5	EXOC5	5	5	7.5994e-15	6.6
26S proteasome non-ATPase regulatory subunit 14	PSMD14	17	17	2.4497e-280	60.6
Importin subunit alpha-3	KPNA3	3	2	3.7281e-06	5
Krev interaction trapped protein 1	KRIT1	11	11	2.9069e-61	14.7
Syntenin-1	SDCBP	18	5	0	72.5
Nucleolar protein 56	NOP56	5	5	2.0382e-48	9.1
ATP-dependent RNA helicase DDX3X;ATP-dependent RNA helicase DDX3Y	DDX3X;DDX3Y	20	19	0	33.5
Pirin	PIR	2	2	2.292e-08	7.2
Importin subunit alpha-4	KPNA4	3	2	4.8213e-133	6
Serine/threonine-protein phosphatase 6 catalytic subunit	PPP6C	5	5	1.0011e-26	16.4
Pyridoxal kinase	PDXK	9	9	5.8935e-249	30.4
Lipid phosphate phosphohydrolase 3	PPAP2B	5	5	3.8409e-28	16.4
Coatomer subunit epsilon	COPE	9	9	3.5341e-266	36.4
Torsin-1A	TOR1A	2	2	1.1348e-15	7.5
Torsin-1B	TOR1B	5	5	3.9038e-106	16.4
Disintegrin and metalloproteinase domain-containing protein 10	ADAM10	26	26	0	39.3
Integrin beta-1-binding protein 1	ITGB1BP1	3	3	2.5971e-14	20
Protein arginine N-methyltransferase 5;Protein arginine N-methyltransferase 5, N-terminally processed	PRMT5	7	7	1.4191e-38	10.4
Na(+)/H(+) exchange regulatory cofactor NHE-RF1	SLC9A3R1	9	9	6.0191e-51	28.8
Tripeptidyl-peptidase 1	TPP1	8	8	0	21.1
Transportin-2	TNPO2	8	2	8.193e-52	8.6
Proteasome subunit alpha type-7;Proteasome subunit alpha type	PSMA7	18	18	0	71.4
Secretory carrier-associated membrane protein 3	SCAMP3	11	11	0	36
Tax1-binding protein 3	TAX1BP3	3	3	1.1421e-49	33.9
PDZ domain-containing protein GIPC1	GIPC1	7	7	1.0309e-103	25.8
Inhibitor of nuclear factor kappa-B kinase subunit beta	IKBKB	5	4	1.5527e-47	7.1
Peripheral plasma membrane protein CASK	CASK	31	31	0	38
Proepiregulin;Epiregulin	EREG	3	3	2.3474e-09	16.6
Hepatocyte growth factor-regulated tyrosine kinase substrate	HGS	19	19	3.5663e-81	21.5
Cyclin-G-associated kinase	GAK	11	11	6.4412e-93	10
Heterogeneous nuclear ribonucleoprotein D-like	HNRPDL	2	2	4.8825e-09	5.7
Exportin-1	XPO1	19	19	2.8033e-119	20
Rho guanine nucleotide exchange factor 10	ARHGEF10	3	3	6.9997e-22	2.9
Plexin-B2	PLXNB2	63	63	0	37.8
Kinesin-like protein KIF3B;Kinesin-like protein KIF3C	KIF3B;KIF3C	3	3	2.141e-78	5
Phosphoribosylformylglycinamidine synthase	PFAS	6	6	2.9899e-97	5.5
Inhibitor of nuclear factor kappa-B kinase subunit alpha	CHUK	3	2	3.5277e-21	4.7
Niemann-Pick C1 protein	NPC1	11	11	3.0424e-232	10
Secretory carrier-associated membrane protein 1	SCAMP1	10	10	2.132e-115	32
Secretory carrier-associated membrane protein 2	SCAMP2	6	6	9.1255e-204	18.8
Actin-related protein 2/3 complex subunit 1B	ARPC1B	12	11	1.3352e-182	32.5
Actin-related protein 2/3 complex subunit 2	ARPC2	14	14	9.0396e-67	39.7
Actin-related protein 2/3 complex subunit 3	ARPC3	8	8	8.5506e-77	42.7
Membrane-associated progesterone receptor component 2	PGRMC2	3	3	1.5313e-09	16.1
Laminin subunit alpha-5	LAMA5	90	90	0	29
Neurosecretory protein VGF;Neuroendocrine regulatory peptide-1;Neuroendocrine regulatory peptide-2	VGF	2	2	2.3582e-119	2.9
Protein RER1	RER1	4	4	2.6884e-20	24.5
Surfeit locus protein 4	SURF4	6	6	8.4033e-94	27.5
UDP-N-acetylglucosamine--peptide N-acetylglucosaminyltransferase 110 kDa subunit	OGT	6	6	3.6282e-20	6.4
Neural cell adhesion molecule 2	NCAM2	6	6	7.2968e-26	6.9
Importin-8	IPO8	3	3	6.873e-26	3.6
Syntaxin-7	STX7	7	7	5.2519e-42	32.2
Monocarboxylate transporter 4	SLC16A3	6	6	5.721e-150	13.1
Multidrug resistance-associated protein 4	ABCC4	25	25	9.5506e-153	19
Prolyl 4-hydroxylase subunit alpha-2	P4HA2	19	19	0	39.4
Synaptobrevin homolog YKT6	YKT6	15	15	2.0999e-216	59.1
Actin-related protein 2/3 complex subunit 5	ARPC5	4	4	3.6307e-21	35.1
Intermediate conductance calcium-activated potassium channel protein 4	KCNN4	4	4	8.5091e-32	8.7
Putative pre-mRNA-splicing factor ATP-dependent RNA helicase DHX15	DHX15	12	11	1.4423e-145	14
Zinc finger ZZ-type and EF-hand domain-containing protein 1	ZZEF1	32	32	0	11.6
Leucine-rich repeat transmembrane protein FLRT2	FLRT2	7	7	1.991e-58	12.9
U4/U6 small nuclear ribonucleoprotein Prp4	PRPF4	4	4	1.3234e-48	9.6
D-3-phosphoglycerate dehydrogenase	PHGDH	24	24	0	55.3
Disintegrin and metalloproteinase domain-containing protein 12	ADAM12	4	4	1.5705e-25	4.4
G-protein coupled receptor 39	GPR39	6	6	2.3146e-26	12.1
Cytoplasmic dynein 1 light intermediate chain 2	DYNC1LI2	11	11	3.2456e-184	30.7
26S proteasome non-ATPase regulatory subunit 3	PSMD3	34	34	0	58.4
Bifunctional 3-phosphoadenosine 5-phosphosulfate synthase 1;Sulfate adenylyltransferase;Adenylyl-sulfate kinase	PAPSS1	3	2	5.1531e-17	6.6
Adenylate cyclase type 6;Adenylate cyclase type 5	ADCY6;ADCY5	5	5	4.3447e-24	3.6
Eukaryotic translation elongation factor 1 epsilon-1	EEF1E1	10	10	1.1112e-178	66.1
Thioredoxin-like protein 1	TXNL1	4	4	6.3638e-15	17.6
Tumor protein D54	TPD52L2	5	5	9.4633e-213	27.1
Eukaryotic translation initiation factor 4 gamma 3	EIF4G3	5	1	1.3105e-24	3
Peptidyl-prolyl cis-trans isomerase H;Peptidyl-prolyl cis-trans isomerase	PPIH	2	2	4.1348e-07	13
Aflatoxin B1 aldehyde reductase member 2	AKR7A2	7	7	3.4596e-66	26.5
Band 4.1-like protein 2	EPB41L2	47	6	0	47.1
Hepatitis B virus X-interacting protein	HBXIP	3	3	7.7848e-10	48.4
N-acetyllactosaminide beta-1,3-N-acetylglucosaminyltransferase	B3GNT1	2	2	3.7899e-14	4.1
Carbonic anhydrase 12	CA12	11	11	0	42.9
Exportin-T	XPOT	12	12	3.0925e-49	13.1
Protein sprouty homolog 2	SPRY2	6	6	2.4097e-47	23.5
Trafficking protein particle complex subunit 3	TRAPPC3	5	5	3.3441e-23	31.7
Charged multivesicular body protein 2a	CHMP2A	14	14	1.3566e-121	41
Tetraspanin-6	TSPAN6	8	8	1.0684e-37	30.2
ATPase ASNA1	ASNA1	3	3	4.8555e-52	8.6
Mitotic checkpoint protein BUB3	BUB3	9	9	2.133e-76	31.4
Alpha-actinin-4	ACTN4	37	23	0	45.8
Maleylacetoacetate isomerase	GSTZ1	6	6	2.516e-106	32.4
LanC-like protein 1	LANCL1	7	7	2.6539e-48	18
Isocitrate dehydrogenase [NAD] subunit beta, mitochondrial	IDH3B	8	8	2.1194e-78	21.8
Calumenin	CALU	5	5	1.4053e-56	16.2
EGF-like repeat and discoidin I-like domain-containing protein 3	EDIL3	29	29	0	58.3
Putative adenosylhomocysteinase 2	AHCYL1	18	11	2.3151e-121	32.3
Putative pre-mRNA-splicing factor ATP-dependent RNA helicase DHX16	DHX16	3	2	6.6477e-10	2.3
SWI/SNF-related matrix-associated actin-dependent regulator of chromatin subfamily A member 5;Probable global transcription activator SNF2L1	SMARCA5;SMARCA1	3	3	1.2505e-07	2.7
Kinesin heavy chain isoform 5C	KIF5C	11	2	7.7217e-105	11.6
E3 ubiquitin-protein ligase MGRN1	MGRN1	2	2	3.7103e-10	5.4
Intron-binding protein aquarius	AQR	2	2	1.0007e-22	2.2
Phosphatidylinositol 4-phosphate 5-kinase type-1 gamma	PIP5K1C	6	3	3.1e-27	8.8
Non-syndromic hearing impairment protein 5	DFNA5	9	9	4.9465e-34	22.2
Long-chain-fatty-acid--CoA ligase 4	ACSL4	43	40	0	66.4
Sorting nexin-3	SNX3	8	7	1.6648e-43	45.7
Heterogeneous nuclear ribonucleoprotein Q	SYNCRIP	11	7	3.2658e-147	17.7
GDP-mannose 4,6 dehydratase	GMDS	2	2	5.2862e-11	4.3
Procollagen-lysine,2-oxoglutarate 5-dioxygenase 3	PLOD3	17	17	0	27.6
Tetraspanin-3	TSPAN3	4	4	8.9073e-19	12.6
Exocyst complex component 3	EXOC3	6	6	2.9298e-15	8.6
High affinity cAMP-specific and IBMX-insensitive 3,5-cyclic phosphodiesterase 8A	PDE8A	5	3	2.8216e-93	7.1
Perilipin-3	PLIN3	14	14	1.1296e-77	38.9
Monocarboxylate transporter 2	SLC16A7	6	6	1.1743e-19	8.6
Sushi repeat-containing protein SRPX2	SRPX2	13	13	1.9849e-199	28.8
UDP-glucose 6-dehydrogenase	UGDH	14	14	6.0362e-222	33.2
Melanoma-associated antigen C1	MAGEC1	14	13	7.9354e-114	11.4
Sorting nexin-2	SNX2	8	7	4.9101e-41	19.1
General vesicular transport factor p115	USO1	13	12	6.1806e-85	14.6
Target of Myb protein 1	TOM1	12	12	8.466e-204	27.4
Coiled-coil domain-containing protein 22	CCDC22	5	5	5.4942e-23	12.3
PRA1 family protein 2	PRAF2;WDR45	3	3	8.4882e-13	13.5
H/ACA ribonucleoprotein complex subunit 4	DKC1	5	5	0	8.4
Endothelial differentiation-related factor 1	EDF1	4	4	2.3512e-13	20.9
DnaJ homolog subfamily A member 2	DNAJA2	18	18	1.1338e-298	50.5
SLIT-ROBO Rho GTPase-activating protein 2	SRGAP2	23	20	1.0587e-228	22.9
Plexin-A2	PLXNA2	25	11	2.8797e-191	12.9
Immunoglobulin superfamily member 3	IGSF3	11	11	3.1602e-67	10.5
WD repeat-containing protein 1	WDR1	28	28	0	54
Probable phospholipid-transporting ATPase IIA	ATP9A	16	13	2.063e-60	15.5
Copine-3	CPNE3	12	12	7.826e-228	22.5
Protein KIAA0664	KIAA0664	19	11	1.1944e-99	15
DnaJ homolog subfamily C member 13	DNAJC13	11	11	1.8253e-67	6
DnaJ homolog subfamily B member 6	DNAJB6	5	4	1.3802e-10	12.9
Protein NipSnap homolog 2	GBAS	4	3	3.5797e-70	11.2
Semaphorin-7A	SEMA7A	2	2	7.6723e-07	3.2
Programmed cell death protein 6	PDCD6	10	10	1.2651e-152	52.4
V-type proton ATPase subunit G 1	ATP6V1G1	2	2	1.9313e-14	19.5
Vacuolar protein sorting-associated protein 4B	VPS4B	21	16	1.4777e-286	45.3
Core histone macro-H2A.1;Histone H2A	H2AFY	13	11	6.6268e-295	45.2
SH3 domain-binding glutamic acid-rich-like protein	SH3BGRL	5	5	3.197e-40	57
Filamin-B	FLNB	22	13	1.635e-136	8.1
Vesicle-trafficking protein SEC22b	SEC22B	13	13	0	52.1
Vacuolar protein sorting-associated protein 26A	VPS26A	6	6	5.8603e-31	24.2
NADH dehydrogenase [ubiquinone] iron-sulfur protein 3, mitochondrial	NDUFS3	3	3	7.3781e-08	10.2
Heat shock factor-binding protein 1	HSBP1	3	3	1.8463e-54	48.7
Barrier-to-autointegration factor	BANF1	8	8	4.8842e-133	62.9
Splicing factor 3B subunit 1	SF3B1	6	6	1.4528e-174	5.3
U5 small nuclear ribonucleoprotein 200 kDa helicase	SNRNP200	16	16	6.0222e-154	7.9
Protein XRP2	RP2	9	9	2.3216e-42	20.9
Cartilage-associated protein	CRTAP	11	11	8.6652e-90	23.7
Carbonyl reductase [NADPH] 3	CBR3	4	2	4.3344e-155	17
Isocitrate dehydrogenase [NADP] cytoplasmic	IDH1	17	16	2.3656e-274	46.1
Attractin	ATRN	9	9	5.6497e-56	6.9
Signal transducing adapter molecule 2	STAM2	8	6	6.8583e-58	17
PRA1 family protein 3	ARL6IP5	2	2	5.087e-35	14.9
Dynactin subunit 3	DCTN3	5	5	5.8486e-14	24.2
Flotillin-1	FLOT1	21	21	1.101e-285	54.3
Triple functional domain protein	TRIO	4	4	5.4227e-105	1.3
Carboxypeptidase D	CPD	17	17	4.4049e-54	13.2
Glutaredoxin-3	GLRX3	2	2	9.2521e-241	6.3
Ribosomal L1 domain-containing protein 1	RSL1D1	20	20	0	37.1
ATP-dependent Clp protease ATP-binding subunit clpX-like, mitochondrial	CLPX	2	2	6.498e-19	3.6
Probable cytosolic iron-sulfur protein assembly protein CIAO1	CIAO1	2	2	6.6058e-06	5
Regulator of G-protein signaling 20	RGS20	4	3	3.0044e-08	10.1
Signal recognition particle 72 kDa protein	SRP72	12	12	0	23
N(G),N(G)-dimethylarginine dimethylaminohydrolase 1	DDAH1	5	4	5.4108e-27	16.8
Galactosylgalactosylxylosylprotein 3-beta-glucuronosyltransferase 3	B3GAT3	2	2	5.4105e-10	5.7
Serine/threonine-protein kinase 10	STK10	19	18	6.4534e-85	20.4
Glucosamine--fructose-6-phosphate aminotransferase [isomerizing] 2	GFPT2	34	27	0	57.3
Mitochondrial import receptor subunit TOM70	TOMM70A	2	2	2.7146e-17	3.1
Unconventional myosin-Id	MYO1D	17	17	1.8195e-150	18.3
Protein transport protein Sec24D	SEC24D	6	6	3.6455e-43	6.2
E3 UFM1-protein ligase 1	UFL1	21	21	9.0149e-162	28.1
FERM, RhoGEF and pleckstrin domain-containing protein 2	FARP2	16	16	3.4142e-81	16.9
Pre-mRNA-processing factor 6	PRPF6	3	3	1.3597e-23	3.1
AP-2 complex subunit alpha-2	AP2A2	25	16	4.5668e-203	34.6
SLIT and NTRK-like protein 5	SLITRK5	6	6	7.3502e-24	6.5
Serine protease 23	PRSS23	7	7	1.9009e-172	25.8
Zinc finger protein-like 1	ZFPL1	2	2	1.5739e-08	5.8
Elongator complex protein 1	IKBKAP	18	18	8.6568e-95	17.4
Ubiquitin-like protein 3	UBL3	2	2	1.2173e-06	23.1
Vesicle-associated membrane protein 5	VAMP5	6	6	3.9588e-25	46.6
Myelin protein zero-like protein 1	MPZL1	9	9	1.6595e-48	35.7
6-phosphogluconolactonase	PGLS	6	6	1.8199e-51	36.4
Structural maintenance of chromosomes protein 2	SMC2	8	8	1.0595e-49	6.6
Ubiquitin-like modifier-activating enzyme ATG7	ATG7	8	8	2.6792e-47	12.2
Acyl-protein thioesterase 2	LYPLA2	4	4	7.1545e-227	13.4
Importin-7	IPO7	8	8	2.123e-84	9.1
Adenylyltransferase and sulfurtransferase MOCS3;Molybdopterin-synthase adenylyltransferase;Molybdopterin-synthase sulfurtransferase	MOCS3	2	2	8.4479e-33	5.2
Activator of 90 kDa heat shock protein ATPase homolog 1	AHSA1	6	6	1.0357e-112	21.6
Poly(A)-specific ribonuclease PARN	PARN	4	4	1.1553e-52	6.7
ATP-binding cassette sub-family A member 1	ABCA1	32	32	0	15.1
Protein transport protein Sec24A	SEC24A	6	6	1.5115e-47	5.9
Pantetheinase	VNN1	2	2	2.0082e-08	3.5
Protein ETHE1, mitochondrial	ETHE1	3	3	9.371e-19	16.1
Long-chain-fatty-acid--CoA ligase 3	ACSL3	7	4	5.4006e-174	10.6
STAM-binding protein	STAMBP	11	11	3.588e-50	24.8
E3 ubiquitin-protein ligase HERC2	HERC2	7	7	9.2991e-49	1.4
Ras-related protein Rab-3D	RAB3D	3	1	1.5787e-10	11.9
Synaptosomal-associated protein 29	SNAP29	3	3	2.6582e-16	13.6
Serine/threonine-protein kinase OSR1	OXSR1	9	9	2.9079e-43	18.2
AP-2 complex subunit alpha-1	AP2A1	31	22	0	37.9
BAG family molecular chaperone regulator 2	BAG2	8	8	7.8979e-27	40.8
BAG family molecular chaperone regulator 3	BAG3	4	4	1.8429e-21	6.8
Apoptosis-inducing factor 1, mitochondrial	AIFM1;PDCD8	5	5	5.5558e-29	9.5
N(G),N(G)-dimethylarginine dimethylaminohydrolase 2	DDAH2	7	6	1.4002e-31	29.5
Serine/threonine-protein kinase PAK 4	PAK4	2	2	4.5854e-26	3.2
Actin-like protein 6A	ACTL6A	3	3	2.7821e-147	7.7
L-lactate dehydrogenase A chain;L-lactate dehydrogenase	LDHA	21	21	0	68.1
Glutamate dehydrogenase 1, mitochondrial;Glutamate dehydrogenase 2, mitochondrial;Glutamate dehydrogenase	GLUD1;GLUD2	22	22	5.2556e-163	41.8
NADH-cytochrome b5 reductase 3;NADH-cytochrome b5 reductase 3 membrane-bound form;NADH-cytochrome b5 reductase 3 soluble form	CYB5R3	8	8	1.4853e-70	26.2
Glutathione reductase, mitochondrial	GSR	2	2	1.7345e-06	3.8
Superoxide dismutase [Cu-Zn]	SOD1	4	4	2.1734e-210	42.9
Hypoxanthine-guanine phosphoribosyltransferase	HPRT1	4	4	1.2468e-30	17.4
Epidermal growth factor receptor	EGFR	32	32	0	28.4
Phosphoglycerate kinase 1;Phosphoglycerate kinase	PGK1	35	35	0	85.1
Adenylate kinase isoenzyme 1	AK1	5	5	6.4686e-26	26.7
Complement C1r subcomponent;Complement C1r subcomponent heavy chain;Complement C1r subcomponent light chain	C1R	31	31	0	47.4
Urokinase-type plasminogen activator;Urokinase-type plasminogen activator long chain A;Urokinase-type plasminogen activator short chain A;Urokinase-type plasminogen activator chain B	PLAU	13	13	1.7837e-73	35.3
Argininosuccinate synthase	ASS1	13	13	2.9315e-181	25.7
Alpha-2-macroglobulin	A2M	11	2	8.1715e-133	6.8
Complement C3;Complement C3 beta chain;Complement C3 alpha chain;C3a anaphylatoxin;Complement C3b alpha chain;Complement C3c alpha chain fragment 1;Complement C3dg fragment;Complement C3g fragment;Complement C3d fragment;Complement C3f fragment;Complement C3c alpha chain fragment 2	C3	95	88	0	57.7
Metalloproteinase inhibitor 1	TIMP1	7	7	9.0115e-127	43
Cystatin-C	CST3	2	2	1.5719e-09	13.7
GTPase NRas	NRAS	10	3	0	52.4
GTPase HRas;GTPase HRas, N-terminally processed	HRAS	11	3	0	60.3
GTPase KRas;GTPase KRas, N-terminally processed	KRAS	8	3	0	50.3
Transforming growth factor beta-1;Latency-associated peptide	TGFB1	3	3	7.1943e-18	7.2
HLA class II histocompatibility antigen, DRB1-15 beta chain	HLA-DRB1	8	2	4.5922e-44	28.9
Prelamin-A/C;Lamin-A/C	LMNA	15	14	2.479e-78	26.1
Apolipoprotein E	APOE	8	4	1.4813e-54	28.1
Fibronectin;Anastellin;Ugl-Y1;Ugl-Y2;Ugl-Y3	FN1	145	10	0	65.7
Transferrin receptor protein 1;Transferrin receptor protein 1, serum form	TFRC	40	40	0	55.9
Ferritin heavy chain;Ferritin	FTH1	6	6	2.5716e-41	27.9
Catalase	CAT	11	11	6.8801e-50	25.2
Fructose-bisphosphate aldolase A;Fructose-bisphosphate aldolase	ALDOA	36	29	0	89.6
Cystatin-B	CSTB	7	7	2.0403e-156	88.8
Annexin A1	ANXA1	28	28	0	72.8
Apolipoprotein B-100;Apolipoprotein B-48	APOB	2	2	3.2468e-16	0.5
Major prion protein	PRNP	7	7	4.6172e-28	25.3
Ornithine aminotransferase, mitochondrial;Ornithine aminotransferase, hepatic form;Ornithine aminotransferase, renal form	OAT	9	9	5.2281e-197	27.1
HLA class II histocompatibility antigen gamma chain	CD74	2	2	2.6575e-38	7.8
Glyceraldehyde-3-phosphate dehydrogenase	GAPDH	30	29	0	90.1
Argininosuccinate lyase	ASL	6	6	2.333e-21	13.6
Calpain small subunit 1	CAPNS1	8	8	1.6935e-105	26.5
Heat shock protein beta-1	HSPB1	17	17	0	86.8
Dolichyl-diphosphooligosaccharide--protein glycosyltransferase subunit 1	RPN1	10	10	2.3057e-181	19.6
Guanine nucleotide-binding protein G(i) subunit alpha-2	GNAI2	24	16	0	70.1
Sodium/potassium-transporting ATPase subunit beta-1	ATP1B1	11	3	1.1611e-104	28.4
Aldehyde dehydrogenase, mitochondrial	ALDH2	8	7	9.283e-52	17.4
Integrin beta-3;Integrin beta	ITGB3	18	18	0	24.1
Plasminogen activator inhibitor 1	SERPINE1	7	7	3.7861e-116	17.7
Ubiquitin-like protein ISG15	ISG15	3	3	1.4864e-08	17
Eukaryotic translation initiation factor 2 subunit 1	EIF2S1	6	6	2.3131e-154	17.8
Intercellular adhesion molecule 1	ICAM1	12	12	4.6635e-101	21.1
60S acidic ribosomal protein P2	RPLP2	6	6	4.219e-273	77.4
60S acidic ribosomal protein P0;60S acidic ribosomal protein P0-like	RPLP0;RPLP0P6	8	8	0	28.4
Integrin beta-1	ITGB1	44	44	0	51.4
Insulin receptor;Insulin receptor subunit alpha;Insulin receptor subunit beta	INSR	9	9	2.7135e-47	5.9
Tyrosine-protein kinase Fyn	FYN	15	9	1.2072e-189	25.9
Cholinesterase	BCHE	5	4	5.2544e-40	7.5
Alpha-galactosidase A	GLA	6	6	1.2869e-120	14
Cyclin-dependent kinase 1	CDK1	12	11	3.0726e-57	44.8
ATP synthase subunit beta, mitochondrial;ATP synthase subunit beta	ATP5B	18	18	0	45.4
Protein S100-A6	S100A6	11	11	0	92.2
Alpha-enolase	ENO1	27	25	0	73.7
Glucose-6-phosphate isomerase	GPI	25	17	0	50.7
Nucleophosmin	NPM1	5	5	9.0784e-263	17.3
Glia-derived nexin	SERPINE2	18	18	0	45.5
Epoxide hydrolase 1	EPHX1	5	5	7.7355e-27	12.7
Acyl-CoA-binding protein	DBI	8	8	4.4625e-123	83.9
L-lactate dehydrogenase B chain	LDHB	13	13	0	37.7
Glutathione peroxidase 1	GPX1	3	3	7.3468e-24	19.2
Protein disulfide-isomerase	P4HB	28	28	0	51.6
Histone H1.0	H1F0	6	6	1.4116e-17	27.8
Cathepsin D;Cathepsin D light chain;Cathepsin D heavy chain	CTSD	12	12	2.553e-156	35.7
Annexin A2;Annexin;Putative annexin A2-like protein	ANXA2;ANXA2P2	26	26	0	62.5
Calpain-1 catalytic subunit	CAPN1	6	6	9.7572e-69	9.4
Beta-hexosaminidase subunit beta;Beta-hexosaminidase subunit beta chain B;Beta-hexosaminidase subunit beta chain A	HEXB	15	15	1.5281e-81	30.2
Profilin-1	PFN1	13	8	0	90
Bisphosphoglycerate mutase	BPGM	4	4	4.1567e-16	20.5
Adenine phosphoribosyltransferase	APRT	10	10	9.1686e-246	53.9
Bifunctional glutamate/proline--tRNA ligase;Glutamate--tRNA ligase;Proline--tRNA ligase	EPRS	79	78	0	54
Cathepsin B;Cathepsin B light chain;Cathepsin B heavy chain	CTSB	6	6	4.2724e-261	22.4
Heat shock protein HSP 90-alpha	HSP90AA1	33	19	0	42.1
Tyrosine-protein kinase Lyn	LYN	2	1	2.105e-30	3.5
Fumarate hydratase, mitochondrial	FH	8	8	1.4647e-199	19.8
Heat shock 70 kDa protein 1A/1B	HSPA1A;HSPA1B	42	19	0	65.4
Collagen alpha-2(I) chain	COL1A2	34	34	0	28.6
Annexin A6;Annexin	ANXA6	45	1	0	66.3
Rho-related GTP-binding protein RhoC	RHOC	16	8	0	66.3
Heat shock protein HSP 90-beta	HSP90AB1	38	19	0	53
Signal recognition particle receptor subunit alpha	SRPR	9	9	2.7422e-65	15.7
72 kDa type IV collagenase;PEX	MMP2	22	22	0	45.9
Neprilysin	MME	33	33	0	42.1
Pyruvate dehydrogenase E1 component subunit alpha, somatic form, mitochondrial	PDHA1	13	13	2.4287e-87	29.5
Hepatocyte growth factor receptor	MET	12	11	3.9622e-82	9.5
Complement factor H	CFH	3	3	3.124e-12	2.4
Integrin alpha-5;Integrin alpha-5 heavy chain;Integrin alpha-5 light chain	ITGA5	31	31	0	41.9
Vimentin	VIM	51	48	0	82.4
40S ribosomal protein S17;40S ribosomal protein S17-like	RPS17;RPS17L	5	5	3.2332e-151	29.6
Guanine nucleotide-binding protein G(k) subunit alpha	GNAI3	18	11	0	55.4
Annexin A5;Annexin	ANXA5	24	24	0	64.1
40S ribosomal protein SA	RPSA;RPSAP58	13	13	0	42.4
Gamma-enolase;Enolase	ENO2	11	9	0	32.9
Glutathione S-transferase P	GSTP1	6	6	1.5265e-141	39.5
U1 small nuclear ribonucleoprotein C	SNRPC	2	2	1.8784e-08	16.4
Galectin-1	LGALS1	13	13	0	95.6
Dihydropteridine reductase	QDPR	6	6	1.1732e-35	28.3
SPARC	SPARC	2	2	1.7157e-32	10.9
Clathrin light chain A	CLTA	11	5	6.6514e-61	27.4
Clathrin light chain B	CLTB	2	2	6.3414e-09	7.9
Annexin A4;Annexin	ANXA4	15	15	0	47.3
2,3-cyclic-nucleotide 3-phosphodiesterase	CNP	26	26	0	56.5
Platelet-derived growth factor receptor beta	PDGFRB	26	26	0	28.4
U2 small nuclear ribonucleoprotein A	SNRPA1	2	2	6.0006e-38	8.6
Complement C1s subcomponent;Complement C1s subcomponent heavy chain;Complement C1s subcomponent light chain	C1S	20	20	0	32.3
Ubiquitin carboxyl-terminal hydrolase isozyme L1	UCHL1	10	10	0	76.2
Fructose-bisphosphate aldolase C;Fructose-bisphosphate aldolase	ALDOC	16	9	0	49.5
Histone H2A.Z;Histone H2A.V;Histone H2A	H2AFZ;H2AFV	4	2	0	31.2
F-box/SPRY domain-containing protein 1	FBXO45	2	2	1.3317e-06	6.6
Ras-related protein Rap-2a	RAP2A	11	5	0	76
Serglycin	SRGN	2	2	8.9836e-07	13.3
60 kDa SS-A/Ro ribonucleoprotein	TROVE2	2	2	2.0202e-17	4.3
Ras-related protein R-Ras	RRAS	15	13	0	75.2
Serine/threonine-protein kinase A-Raf	ARAF	8	2	5.3479e-23	13.9
Histone H1.4	HIST1H1E	10	1	9.3606e-141	31.1
Thioredoxin	TXN	7	7	2.0926e-85	51.4
Lysosomal protective protein;Lysosomal protective protein 32 kDa chain;Lysosomal protective protein 20 kDa chain	CTSA	11	11	6.5734e-223	19.2
cAMP-dependent protein kinase type I-alpha regulatory subunit	PRKAR1A	5	5	1.4104e-18	12.6
Tissue factor pathway inhibitor	TFPI	2	2	6.2228e-09	5.6
S-formylglutathione hydrolase	ESD	5	5	1.7134e-43	20.2
60 kDa heat shock protein, mitochondrial	HSPD1	3	3	1.1671e-173	5.2
Clusterin;Clusterin beta chain;Clusterin alpha chain;Clusterin	CLU	26	25	0	50.8
78 kDa glucose-regulated protein	HSPA5	34	32	0	50.6
Laminin subunit gamma-1	LAMC1	59	59	0	35.2
Heat shock cognate 71 kDa protein	HSPA8	52	34	0	80.2
Solute carrier family 2, facilitated glucose transporter member 1	SLC2A1	12	12	0	23.2
Solute carrier family 2, facilitated glucose transporter member 3;Solute carrier family 2, facilitated glucose transporter member 14	SLC2A3;SLC2A14	11	11	0	18.8
Protein 4.1	EPB41	20	16	9.7701e-86	25.8
Uridine 5-monophosphate synthase;Orotate phosphoribosyltransferase;Orotidine 5-phosphate decarboxylase	UMPS	17	17	1.4219e-104	32.3
Pyruvate dehydrogenase E1 component subunit beta, mitochondrial	PDHB	8	8	2.9715e-140	27
Glycogen phosphorylase, brain form	PYGB	30	22	1.3973e-230	38.1
Ras-related protein Ral-A	RALA	9	6	0	45.1
Lysosome-associated membrane glycoprotein 1	LAMP1	10	10	0	26.1
DNA topoisomerase 1	TOP1	5	5	3.0158e-49	6.1
Glucose-6-phosphate 1-dehydrogenase	G6PD	35	35	0	64.7
Pyruvate carboxylase, mitochondrial	PC	17	17	1.2802e-143	17
C-1-tetrahydrofolate synthase, cytoplasmic;Methylenetetrahydrofolate dehydrogenase;Methenyltetrahydrofolate cyclohydrolase;Formyltetrahydrofolate synthetase	MTHFD1	39	38	0	43.9
Cation-independent mannose-6-phosphate receptor	IGF2R	51	51	2.2687e-273	20.3
Alcohol dehydrogenase class-3	ADH5	13	13	5.1295e-196	34.2
Ribose-phosphate pyrophosphokinase 2	PRPS2	6	2	1.7376e-75	22.6
Polyadenylate-binding protein 1;Polyadenylate-binding protein 3	PABPC1;PABPC3	28	19	0	45.3
Collagen alpha-1(VI) chain	COL6A1	44	44	0	44.6
Collagen alpha-2(VI) chain	COL6A2	38	38	0	36.9
Collagen alpha-3(VI) chain	COL6A3	198	11	0	67.6
Inosine-5-monophosphate dehydrogenase 2	IMPDH2	20	18	0	40.3
Alpha-actinin-1	ACTN1	25	12	3.149e-275	31.2
Proto-oncogene tyrosine-protein kinase Src	SRC	11	5	2.7159e-105	21.3
X-ray repair cross-complementing protein 6	XRCC6	28	28	0	45.8
X-ray repair cross-complementing protein 5	XRCC5	31	31	0	40.2
Ribonuclease inhibitor	RNH1	8	8	1.0719e-50	21.5
Bone morphogenetic protein 1	BMP1	9	8	1.4745e-52	9.2
Neural cell adhesion molecule 1	NCAM1	29	6	7.2656e-243	32.9
Versican core protein	VCAN	42	27	0	11.5
Integrin alpha-4	ITGA4	3	3	5.0292e-09	2.9
Elongation factor 2	EEF2	60	59	0	68.4
Prolyl 4-hydroxylase subunit alpha-1	P4HA1	11	1	5.9873e-96	21.9
Translationally-controlled tumor protein	TPT1	8	8	4.6697e-99	41.5
Tissue factor	F3	2	2	1.4995e-174	6.1
Plastin-3	PLS3	21	21	3.3412e-160	35.2
Electron transfer flavoprotein subunit alpha, mitochondrial	ETFA	11	11	6.1488e-194	42
Glycogen [starch] synthase, muscle	GYS1	10	10	1.5073e-138	11.3
cAMP-dependent protein kinase type II-alpha regulatory subunit	PRKAR2A	11	10	6.0693e-202	32.9
Bifunctional methylenetetrahydrofolate dehydrogenase/cyclohydrolase, mitochondrial;NAD-dependent methylenetetrahydrofolate dehydrogenase;Methenyltetrahydrofolate cyclohydrolase	MTHFD2	4	4	1.4364e-38	15.1
Macrophage migration inhibitory factor	MIF	3	3	2.4932e-127	23.5
Hepatocyte growth factor;Hepatocyte growth factor alpha chain;Hepatocyte growth factor beta chain	HGF	14	14	8.6822e-56	18.1
Glucosidase 2 subunit beta	PRKCSH	2	2	1.2503e-20	3.4
Alcohol dehydrogenase [NADP(+)]	AKR1A1	9	9	4.511e-42	29.5
Pyruvate kinase isozymes M1/M2;Pyruvate kinase	PKM2	44	17	0	77.6
Endoplasmin	HSP90B1	17	17	6.9344e-152	21.5
Insulin-degrading enzyme	IDE	6	6	1.9574e-20	5.3
Heterogeneous nuclear ribonucleoprotein L	HNRNPL	13	12	1.0838e-175	25.6
Aspartate--tRNA ligase, cytoplasmic	DARS;DKFZp781B11202	37	37	0	75.8
Aldose reductase	AKR1B1	22	21	0	84.8
Poliovirus receptor	PVR	8	8	6.4692e-52	20.4
Ras-related C3 botulinum toxin substrate 2	RAC2	11	5	9.0023e-145	54.2
Beta-1,4-galactosyltransferase 1;Lactose synthase A protein;N-acetyllactosamine synthase;Beta-N-acetylglucosaminylglycopeptide beta-1,4-galactosyltransferase;Beta-N-acetylglucosaminyl-glycolipid beta-1,4-galactosyltransferase;Processed beta-1,4-galactosyltransferase 1	B4GALT1	2	2	2.1464e-16	6
Ezrin	EZR	24	13	1.1247e-158	35.8
Ubiquitin carboxyl-terminal hydrolase isozyme L3	UCHL3	3	3	2.5529e-18	13.9
Membrane cofactor protein	CD46	10	10	4.2725e-34	18.1
Nucleoside diphosphate kinase A	NME1	9	1	1.5141e-108	57.9
NAD(P)H dehydrogenase [quinone] 1	NQO1	15	15	0	41.2
40S ribosomal protein S2	RPS2	15	15	0	50.2
Replication protein A 32 kDa subunit	RPA2	2	2	6.2971e-103	12.6
Metalloproteinase inhibitor 2	TIMP2	5	5	3.8634e-62	32.3
Histone H2A.x	H2AFX	7	1	0	58.7
Carbonyl reductase [NADPH] 1	CBR1	13	11	0	53.8
Beta-galactosidase	GLB1	16	16	1.1921e-213	29.8
Cytoplasmic protein NCK1	NCK1	2	2	5.2054e-09	5.3
Histone H1.5	HIST1H1B	10	8	4.5353e-148	30.1
Histone H1.3	HIST1H1D	13	4	8.8472e-136	35.3
Histone H1.2	HIST1H1C	12	3	1.1254e-140	36.6
NADPH--cytochrome P450 reductase	POR	3	3	1.1805e-11	3.7
Fumarylacetoacetase	FAH;DKFZp686F13224	2	2	2.3069e-31	5.3
Stathmin	STMN1	5	3	1.7188e-23	33.6
Heat shock 70 kDa protein 6;Putative heat shock 70 kDa protein 7	HSPA6;HSPA7	13	1	5.2267e-239	18.5
Rho-related GTP-binding protein RhoQ	RHOQ	3	2	2.7634e-15	17.1
High mobility group protein HMG-I/HMG-Y	HMGA1	3	3	1.9774e-15	19.6
Aspartate aminotransferase, cytoplasmic;Aspartate aminotransferase	GOT1	11	11	6.0958e-77	26.6
Protein kinase C alpha type	PRKCA	13	13	1.1922e-62	21
Integrin alpha-2	ITGA2	39	6	0	41.8
Gap junction alpha-1 protein	GJA1	11	11	6.3475e-162	38.5
Sphingomyelin phosphodiesterase	SMPD1	2	2	3.9806e-15	3.5
Calpain-2 catalytic subunit	CAPN2	17	17	1.4176e-294	28.6
Neuromodulin	GAP43	4	4	2.8831e-10	22.3
CTP synthase 1	CTPS	15	15	3.1758e-154	29.6
Endoglin	ENG	9	9	0	15
6-phosphofructokinase, liver type	PFKL	25	20	0	37.1
Galectin-3	LGALS3	12	12	1.0545e-116	40.8
26S protease regulatory subunit 6A	PSMC3	21	17	0	54.2
T-complex protein 1 subunit alpha	TCP1	30	30	0	55
Tyrosine-protein phosphatase non-receptor type 1	PTPN1	8	8	1.4313e-45	17
60S ribosomal protein L35a	RPL35A	12	12	3.8416e-42	62.7
Integrin beta-5	ITGB5	20	20	0	24.2
ADP-ribosylation factor 4	ARF4	12	8	0	56.7
60S ribosomal protein L7	RPL7	18	18	0	51.6
Vinculin	VCL	60	60	0	58.3
Phosphoglycerate mutase 1	PGAM1	16	16	0	60.2
Regulator of chromosome condensation	RCC1	5	5	4.4079e-55	15.9
Syndecan-1	SDC1	3	3	6.298e-24	9.7
Hexokinase-1	HK1	20	16	6.4922e-206	20.7
DNA-directed RNA polymerase II subunit RPB3	POLR2C	2	2	5.1095e-22	8.4
Leukocyte surface antigen CD53	CD53	2	2	2.6553e-06	7.3
Gamma-glutamyltranspeptidase 1;Gamma-glutamyltranspeptidase 1 heavy chain;Gamma-glutamyltranspeptidase 1 light chain;Putative gamma-glutamyltranspeptidase 3;Putative gamma-glutamyltranspeptidase 3 heavy chain;Putative gamma-glutamyltranspeptidase 3 light chain;Gamma-glutamyltranspeptidase 2;Gamma-glutamyltranspeptidase 2 heavy chain;Gamma-glutamyltranspeptidase 2 light chain	GGT1;GGT3P;GGT2	15	15	1.2194e-79	27.8
Spermidine synthase	SRM	11	11	2.2699e-49	34.8
Sodium/hydrogen exchanger 1;Sodium/hydrogen exchanger	SLC9A1	9	9	9.0649e-36	11.8
Plasma membrane calcium-transporting ATPase 1	ATP2B1	50	27	0	42.7
HLA class II histocompatibility antigen, DP alpha 1 chain	HLA-DPA1	2	2	6.584e-06	7.3
Eukaryotic translation initiation factor 2 subunit 2	EIF2S2	7	7	4.2308e-50	17.4
Myeloid cell surface antigen CD33	CD33	8	8	2.2e-103	24.5
Ras-related protein Rab-6A	RAB6A	8	7	2.5715e-98	35.6
Atrial natriuretic peptide receptor 2	NPR2	8	8	6.7013e-61	8.9
Proteasome subunit beta type-1	PSMB1	12	12	0	57.7
Cation-dependent mannose-6-phosphate receptor	M6PR	4	4	7.2536e-82	19.5
Collagen alpha-1(V) chain	COL5A1	5	5	1.4065e-75	2.7
V-type proton ATPase subunit B, brain isoform	ATP6V1B2	8	8	2.9209e-71	21.3
Filamin-A	FLNA	115	103	0	50.6
Neurofibromin;Neurofibromin truncated	NF1	3	3	3.0253e-25	1.3
Cytoplasmic aconitate hydratase	ACO1;IRP1	30	30	0	36
5-nucleotidase	NT5E	39	39	0	74.4
C5a anaphylatoxin chemotactic receptor	C5AR1	3	3	2.0705e-07	7.4
Thromboxane A2 receptor	TBXA2R	2	2	1.8756e-08	5.2
CD9 antigen	CD9	9	9	0	21.1
Catechol O-methyltransferase	COMT	6	6	2.9933e-26	24
Oxysterol-binding protein 1	OSBP	5	5	1.2212e-19	7.7
rRNA 2-O-methyltransferase fibrillarin	FBL	2	1	1.0654e-25	8.4
Trifunctional purine biosynthetic protein adenosine-3;Phosphoribosylamine--glycine ligase;Phosphoribosylformylglycinamidine cyclo-ligase;Phosphoribosylglycinamide formyltransferase	GART	17	17	1.1597e-140	20.8
Multifunctional protein ADE2;Phosphoribosylaminoimidazole-succinocarboxamide synthase;Phosphoribosylaminoimidazole carboxylase	PAICS	11	11	1.0874e-178	24
Ubiquitin-like modifier-activating enzyme 1	UBA1	25	25	0	28.5
Ectonucleotide pyrophosphatase/phosphodiesterase family member 1;Alkaline phosphodiesterase I;Nucleotide pyrophosphatase	ENPP1	23	23	0	32.1
Heterogeneous nuclear ribonucleoproteins A2/B1	HNRNPA2B1	7	7	1.5641e-48	24.6
cAMP-dependent protein kinase catalytic subunit beta;cAMP-dependent protein kinase catalytic subunit alpha	PRKACB;PRKACA	9	9	1.5062e-31	24.8
Splicing factor, proline- and glutamine-rich	SFPQ	11	10	2.4231e-138	17.7
Tubulin gamma-1 chain;Tubulin gamma-2 chain	TUBG1;TUBG2	8	8	1.4152e-220	17.1
Peptidyl-prolyl cis-trans isomerase B	PPIB	6	6	1.9578e-32	33.3
NAD-dependent malic enzyme, mitochondrial	ME2	8	8	7.218e-99	14.4
Tryptophan--tRNA ligase, cytoplasmic;T1-TrpRS;T2-TrpRS	WARS	13	13	2.781e-176	34.8
40S ribosomal protein S3	RPS3	24	24	0	80.7
Tyrosine-protein kinase JAK1	JAK1	28	26	1.5058e-124	25
Receptor-type tyrosine-protein phosphatase epsilon	PTPRE	5	4	1.2809e-33	7.3
Receptor-type tyrosine-protein phosphatase gamma	PTPRG	14	14	0	12
Adenosylhomocysteinase	AHCY	22	22	4.1904e-202	45.6
Cofilin-1	CFL1	21	16	0	67.6
Plasma membrane calcium-transporting ATPase 4	ATP2B4	55	33	0	43.2
Carnitine O-palmitoyltransferase 2, mitochondrial	CPT2	7	7	1.5016e-42	10
Thymidylate kinase	DTYMK	9	9	6.0971e-33	41
Elongation factor 1-beta	EEF1B2	2	2	3.571e-107	10.7
Acetyl-CoA acetyltransferase, mitochondrial	ACAT1	3	3	3.1594e-13	8.2
Tenascin	TNC	63	4	0	35.1
Endothelin-1 receptor	EDNRA	2	2	1.3539e-07	3.5
DNA replication licensing factor MCM3	MCM3	9	9	5.0869e-40	12.3
40S ribosomal protein S12	RPS12	3	3	2.3375e-18	25
Tumor necrosis factor receptor superfamily member 6	FAS	5	5	4.3872e-83	14.3
DnaJ homolog subfamily B member 1	DNAJB1	9	8	5.8547e-37	27.9
DnaJ homolog subfamily B member 2	DNAJB2	6	5	2.2699e-22	22.8
ATP synthase subunit alpha, mitochondrial;ATP synthase subunit alpha	ATP5A1	13	13	0	27.7
Proteasome subunit alpha type-1;Proteasome subunit alpha type	PSMA1	23	23	0	66.5
Proteasome subunit alpha type-2	PSMA2	14	14	0	67.5
Proteasome subunit alpha type-3	PSMA3	17	17	0	57.3
Proteasome subunit alpha type-4	PSMA4	17	17	0	73.2
Integrin alpha-3;Integrin alpha-3 heavy chain;Integrin alpha-3 light chain	ITGA3	48	48	0	47.4
Pentraxin-related protein PTX3	PTX3	21	21	0	50.9
Moesin	MSN	55	43	0	66.6
Probable ATP-dependent RNA helicase DDX6	DDX6	3	3	4.6316e-21	6.6
Catenin alpha-2	CTNNA2	13	1	1.5399e-157	14.6
60S ribosomal protein L13	RPL13	13	13	1.6595e-250	49.8
Alpha-1,3-mannosyl-glycoprotein 2-beta-N-acetylglucosaminyltransferase	MGAT1	2	2	1.0336e-10	4.3
Polypyrimidine tract-binding protein 1	PTBP1	5	3	3.3196e-21	10.5
Valine--tRNA ligase	VARS	48	48	0	42.5
Elongation factor 1-gamma	EEF1G	21	21	0	47.6
Erythrocyte band 7 integral membrane protein	STOM	15	15	0	56.6
Adenylate kinase isoenzyme 4, mitochondrial	AK4	10	10	2.0596e-73	49.8
14-3-3 protein theta	YWHAQ	18	13	0	66.1
Mitogen-activated protein kinase 3	MAPK3	13	9	9.5835e-128	37.2
Dipeptidyl peptidase 4;Dipeptidyl peptidase 4 membrane form;Dipeptidyl peptidase 4 soluble form	DPP4	28	28	6.371e-239	32.4
Replication protein A 70 kDa DNA-binding subunit	RPA1	7	7	3.8832e-182	10.7
CD82 antigen	CD82	8	8	0	28.5
Proteasome subunit beta type-8	PSMB8	9	9	8.1097e-168	33.3
Proteasome subunit alpha type-5	PSMA5	13	13	0	57.3
Proteasome subunit beta type-4	PSMB4	8	8	0	48.5
Proteasome subunit beta type-6	PSMB6	8	8	0	49
Proteasome subunit beta type-5	PSMB5	13	13	0	43.7
Glutathione S-transferase Mu 2	GSTM2	4	1	6.0809e-17	15.6
Protein-lysine 6-oxidase	LOX	6	5	2.093e-25	15.8
Mitogen-activated protein kinase 1	MAPK1	9	5	1.3519e-66	26.7
Cytosol aminopeptidase	LAP3	21	21	0	44.5
Ephrin type-A receptor 2	EPHA2	13	11	6.4613e-81	14.8
Ephrin type-B receptor 2	EPHB2	24	21	0	24.9
Cellular retinoic acid-binding protein 2	CRABP2	6	6	1.7004e-17	30.4
Elongation factor 1-delta	EEF1D	8	8	1.7902e-81	14.8
Myristoylated alanine-rich C-kinase substrate	MARCKS	11	11	0	42.2
Guanine nucleotide-binding protein subunit alpha-11	GNA11	21	10	0	61.6
Peroxiredoxin-6	PRDX6	9	9	1.1002e-290	45.5
Flavin reductase (NADPH)	BLVRB	10	10	3.9657e-267	68.9
Peroxiredoxin-5, mitochondrial	PRDX5	8	8	0	42.1
D-dopachrome decarboxylase;D-dopachrome decarboxylase-like protein	DDT;DDTL	5	5	5.9961e-102	42.4
60S ribosomal protein L12	RPL12	6	6	5.9554e-183	43
UMP-CMP kinase	CMPK1	7	7	2.645e-78	43.4
Phosphatidylethanolamine-binding protein 1;Hippocampal cholinergic neurostimulating peptide	PEBP1	8	8	0	54.5
Serine/threonine-protein phosphatase 2A 65 kDa regulatory subunit A alpha isoform	PPP2R1A	18	18	0	35.5
B2 bradykinin receptor	BDKRB2	5	5	2.444e-53	12.5
Glycylpeptide N-tetradecanoyltransferase 1	NMT1	10	10	4.3377e-130	20.4
Adenylosuccinate synthetase isozyme 2	ADSS	4	4	5.4566e-20	9.9
Tyrosine-protein kinase receptor UFO	AXL	5	5	1.802e-64	6.9
Alpha-2-macroglobulin receptor-associated protein	LRPAP1	7	7	6.9597e-20	16.2
Adenylosuccinate lyase	ADSL	5	5	9.5739e-23	12.6
Leukocyte elastase inhibitor	SERPINB1	3	2	2.8823e-13	8.2
High affinity cationic amino acid transporter 1	SLC7A1	7	7	6.306e-78	12.6
Aldehyde dehydrogenase X, mitochondrial	ALDH1B1	4	3	1.2308e-29	9.3
Succinate dehydrogenase [ubiquinone] flavoprotein subunit, mitochondrial	SDHA	7	7	7.2999e-89	12.2
Rab GDP dissociation inhibitor alpha	GDI1	18	11	0	37.8
S-adenosylmethionine synthase isoform type-2;S-adenosylmethionine synthase	MAT2A	10	10	1.7058e-67	23.3
cAMP-dependent protein kinase type II-beta regulatory subunit	PRKAR2B	2	1	1.7562e-12	5.5
Syndecan-4;Syndecan	SDC4	9	9	8.5584e-89	35.4
Sodium- and chloride-dependent taurine transporter;Transporter	SLC6A6	8	8	1.1975e-40	15
DnaJ homolog subfamily A member 1	DNAJA1	20	20	0	50.4
RAC-alpha serine/threonine-protein kinase	AKT1	2	2	3.6853e-08	5.2
RAC-beta serine/threonine-protein kinase	AKT2	3	3	4.0017e-16	7.7
Bifunctional purine biosynthesis protein PURH;Phosphoribosylaminoimidazolecarboxamide formyltransferase;IMP cyclohydrolase	ATIC	23	23	3.4645e-266	45.4
Heterogeneous nuclear ribonucleoprotein H3	HNRNPH3	4	3	3.2778e-09	11.3
14-3-3 protein beta/alpha;14-3-3 protein beta/alpha, N-terminally processed	YWHAB	15	8	0	63.8
14-3-3 protein sigma	SFN	5	1	1.7374e-26	16.1
Stress-induced-phosphoprotein 1	STIP1	24	24	3.275e-171	38.3
Protein S100-A11	S100A11	6	6	0	80
Peroxiredoxin-2	PRDX2	5	4	3.5514e-28	18.7
C-C chemokine receptor type 1	CCR1	2	2	1.8013e-06	4.5
Deoxycytidylate deaminase	DCTD	3	3	1.3814e-06	18
Syntaxin-2	STX2	9	9	2.4647e-73	37.8
60S ribosomal protein L9	RPL9	5	5	2.9026e-141	32.3
CD70 antigen	CD70	4	4	3.8924e-56	24.4
Kinesin-1 heavy chain	KIF5B	33	24	0	39
Multidrug resistance-associated protein 1	ABCC1	26	26	9.8716e-182	18.8
Mannosyl-oligosaccharide 1,2-alpha-mannosidase IA	MAN1A1	8	8	6.5516e-45	11
DNA replication licensing factor MCM5	MCM5	9	9	3.7045e-77	14.4
DNA replication licensing factor MCM7	MCM7	13	13	1.4857e-91	22.9
Syndecan-2;Syndecan	SDC2	8	8	1.1838e-109	28.9
Serine hydroxymethyltransferase, mitochondrial;Serine hydroxymethyltransferase	SHMT2	18	18	0	36.7
Heat shock 70 kDa protein 4	HSPA4	23	21	1.2268e-198	30.8
Glypican-1;Secreted glypican-1	GPC1	17	17	8.2155e-214	31
Profilin-2;Profilin	PFN2	6	3	3.6709e-67	35
Catenin alpha-1	CTNNA1	47	35	0	59.1
Catenin beta-1	CTNNB1	30	27	0	42.1
Serpin B6	SERPINB6	5	4	8.3725e-25	16.8
Merlin	NF2	9	9	5.3648e-73	17.1
Radixin	RDX	29	13	8.5154e-211	40.1
Sepiapterin reductase	SPR	4	4	2.2904e-98	20.7
Histamine H1 receptor	HRH1	6	6	2.5029e-15	11.9
Alpha-1B adrenergic receptor	ADRA1B	2	2	7.2368e-07	4.8
Thrombospondin-2	THBS2	3	2	1.544e-49	2.5
Fibrillin-1	FBN1	4	4	3.2241e-43	1.2
Glycogen debranching enzyme;4-alpha-glucanotransferase;Amylo-alpha-1,6-glucosidase	AGL	5	5	7.9327e-40	3.7
Myosin-9	MYH9	58	48	0	31
Metalloproteinase inhibitor 3	TIMP3	8	8	4.5067e-20	35.5
Glutaredoxin-1	GLRX	5	5	8.0851e-278	58.5
26S protease regulatory subunit 7	PSMC2	30	30	0	69.5
Monocarboxylate transporter 8	SLC16A2	2	2	8.3549e-12	4.5
Chitinase-3-like protein 1	CHI3L1	17	17	5.345e-65	48.8
Gamma-glutamyltransferase 5;Gamma-glutamyltransferase 5 heavy chain;Gamma-glutamyltransferase 5 light chain	GGT5	3	3	1.8926e-14	6.8
ADP-ribosylation factor-like protein 2	ARL2	4	4	5.3254e-21	25
ADP-ribosylation factor-like protein 3	ARL3	10	10	7.7771e-82	67.6
Dual specificity mitogen-activated protein kinase kinase 2	MAP2K2	16	10	1.4265e-197	36.8
60S ribosomal protein L4	RPL4	19	19	3.0799e-256	38.6
Lon protease homolog, mitochondrial;Lon protease homolog	LONP1	20	20	0	26.3
Phosphoglucomutase-1	PGM1	19	19	5.0397e-140	46.1
Phospholipid hydroperoxide glutathione peroxidase, mitochondrial	GPX4	8	8	8.201e-29	39.1
Signal recognition particle 14 kDa protein	SRP14	4	4	9.1781e-111	23.5
TGF-beta receptor type-2	TGFBR2	4	4	1.3857e-22	8.3
Hippocalcin-like protein 1;Neuron-specific calcium-binding protein hippocalcin	HPCAL1;HPCA	10	10	1.4752e-61	50.3
Transgelin-2	TAGLN2	15	15	0	73.4
Transaldolase	TALDO1	6	6	2.6659e-46	19
Electron transfer flavoprotein subunit beta	ETFB	13	13	1.0692e-40	51.4
Stress-70 protein, mitochondrial	HSPA9	34	33	0	49.5
Eukaryotic initiation factor 4A-III	EIF4A3	21	18	4.5884e-177	44.8
40S ribosomal protein S19	RPS19	4	4	4.8925e-30	23.4
60S ribosomal protein L3	RPL3	24	24	0	46.7
Flap endonuclease 1	FEN1	7	7	1.7211e-48	16.6
Interleukin-6 receptor subunit beta	IL6ST	7	7	1.333e-33	9.5
T-complex protein 1 subunit zeta	CCT6A	19	19	0	42.7
Nicotinamide N-methyltransferase	NNMT	2	2	6.1843e-14	6.8
Proteasome subunit beta type-10	PSMB10	5	5	0	22.3
60S ribosomal protein L13a	RPL13A	9	9	1.981e-63	37.4
Signal transducer and activator of transcription 3	STAT3	3	3	8.0266e-39	6.6
Ubiquitin carboxyl-terminal hydrolase 8;Ubiquitin carboxyl-terminal hydrolase	USP8	4	4	3.4888e-23	3.8
Malate dehydrogenase, mitochondrial;Malate dehydrogenase	MDH2	5	5	1.1912e-53	17.5
Trifunctional enzyme subunit alpha, mitochondrial;Long-chain enoyl-CoA hydratase;Long chain 3-hydroxyacyl-CoA dehydrogenase	HADHA	6	6	1.4189e-43	8
Eukaryotic translation initiation factor 2 subunit 3;Putative eukaryotic translation initiation factor 2 subunit 3-like protein	EIF2S3;EIF2S3L	16	16	1.3227e-155	42.6
Protein Wnt-5a	WNT5A	20	20	1.5599e-198	47.9
Ubiquitin-like modifier-activating enzyme 7	UBA7	2	2	8.3533e-11	2.9
Tyrosine-protein kinase CSK	CSK	5	5	7.2394e-41	11.1
Glycine--tRNA ligase	GARS	28	28	0	40.6
Isoleucine--tRNA ligase, cytoplasmic	IARS	53	53	0	45.8
Tumor necrosis factor ligand superfamily member 9	TNFSF9	4	4	1.8945e-10	15
Folate transporter 1	SLC19A1	2	2	5.3515e-16	3
Beta-centractin	ACTR1B	9	3	3.9662e-165	28.5
Aldo-keto reductase family 1 member C3;Aldo-keto reductase family 1 member C4	AKR1C3;AKR1C4	13	1	6.371e-130	24.5
Serine/threonine-protein kinase mTOR	MTOR	26	26	3.3902e-258	13
Caspase-3;Caspase-3 subunit p17;Caspase-3 subunit p12	CASP3	3	3	6.0779e-24	11.6
40S ribosomal protein S27	RPS27	3	1	1.0348e-60	38.1
Leucine-rich PPR motif-containing protein, mitochondrial	LRPPRC	24	23	3.5542e-183	17.5
60S ribosomal protein L35	RPL35	3	3	2.1229e-65	26
Lysosomal Pro-X carboxypeptidase	PRCP	5	5	6.5142e-21	8.7
Huntingtin	HTT	4	4	9.7051e-31	1.4
Endothelin-converting enzyme 1	ECE1	28	28	2.7987e-283	36.1
Excitatory amino acid transporter 3	SLC1A1	4	4	3.7598e-32	9.5
Neutral amino acid transporter A	SLC1A4	13	13	0	34.4
Platelet-activating factor acetylhydrolase IB subunit alpha	PAFAH1B1	5	5	1.3077e-14	16.3
Cell surface glycoprotein MUC18	MCAM	16	16	1.624e-258	26.9
Netrin receptor DCC	DCC	7	3	1.4017e-26	5.9
Cathepsin K;Cathepsin L2;Cathepsin L1;Cathepsin L1 heavy chain;Cathepsin L1 light chain;Putative cathepsin L-like protein 3	CTSK;CTSL2;CTSL1;CTSL3	2	2	3.8053e-08	5.2
Aldehyde dehydrogenase family 3 member B1	ALDH3B1	7	6	1.1288e-38	16.7
Melanoma-associated antigen 1	MAGEA1	3	2	2.962e-09	9.7
Ran-specific GTPase-activating protein	RANBP1	3	3	1.5722e-15	16.4
Nicotinamide phosphoribosyltransferase	NAMPT	28	28	0	63.1
26S protease regulatory subunit 6B	PSMC4	29	29	0	76.3
Ubiquitin carboxyl-terminal hydrolase 5	USP5	12	12	1.3157e-117	16.9
Phosphorylase b kinase regulatory subunit alpha, liver isoform	PHKA2	3	3	1.0215e-08	2.3
Ran GTPase-activating protein 1	RANGAP1	3	3	2.6732e-32	4.8
ATP-dependent DNA helicase Q1	RECQL	14	14	6.1356e-172	27.6
Putative ribosomal RNA methyltransferase NOP2	NOP2	2	2	3.9798e-35	2.8
Crk-like protein	CRKL	3	3	8.7284e-19	12.9
Neurogenic locus notch homolog protein 1;Notch 1 extracellular truncation;Notch 1 intracellular domain	NOTCH1	9	6	7.1852e-26	3.2
Dual specificity mitogen-activated protein kinase kinase 3;Dual specificity mitogen-activated protein kinase kinase 6	MAP2K3;MAP2K6	5	5	2.908e-14	12.7
60S ribosomal protein L5	RPL5	9	9	2.1855e-74	28.6
60S ribosomal protein L21	RPL21	8	8	1.6563e-49	40
60S ribosomal protein L28	RPL28	11	11	2.5147e-45	52.6
40S ribosomal protein S9	RPS9	17	17	1.3909e-157	56.2
40S ribosomal protein S5;40S ribosomal protein S5, N-terminally processed	RPS5	7	7	4.893e-105	19.1
40S ribosomal protein S10	RPS10	5	5	9.3546e-39	30.3
Microtubule-associated protein 1B;MAP1 light chain LC1	MAP1B	4	3	1.342e-48	1.5
Glucosamine-6-phosphate isomerase 1	GNPDA1	7	5	3.7374e-63	30.1
E3 ubiquitin-protein ligase NEDD4	NEDD4	11	7	6.1015e-36	8.5
Utrophin	UTRN	44	41	7.4871e-170	13.9
Ras GTPase-activating-like protein IQGAP1	IQGAP1	56	53	0	36
F-actin-capping protein subunit alpha-2	CAPZA2	3	3	6.7972e-59	12.9
Aldehyde dehydrogenase family 1 member A3	ALDH1A3	18	16	4.0016e-153	36.9
Glutamine--tRNA ligase	QARS	29	28	5.18e-232	39.6
60S ribosomal protein L29	RPL29	2	2	5.8683e-22	14.5
Sodium- and chloride-dependent creatine transporter 1;Transporter	SLC6A8	4	4	2.3622e-52	8.7
ATP synthase subunit O, mitochondrial	ATP5O	2	2	1.7208e-15	10.3
LIM and senescent cell antigen-like-containing domain protein 1	LIMS1	5	5	1.584e-17	12.9
Phosphatidylinositol 5-phosphate 4-kinase type-2 alpha	PIP4K2A	9	6	5.1278e-38	24.4
Coatomer subunit delta	ARCN1	11	11	1.9887e-36	20.7
Glutamate--cysteine ligase regulatory subunit	GCLM	2	2	6.5749e-17	7.7
CD151 antigen	CD151	6	6	1.7446e-99	20.2
26S proteasome non-ATPase regulatory subunit 8	PSMD8	11	11	2.0297e-142	27.4
Glutathione synthetase	GSS	5	5	2.1175e-46	11
T-complex protein 1 subunit epsilon	CCT5	27	27	0	47.7
Heat shock 70 kDa protein 13	HSPA13	6	6	9.0094e-43	14.4
Casein kinase I isoform alpha	CSNK1A1	5	5	2.6339e-16	16
CD97 antigen;CD97 antigen subunit alpha;CD97 antigen subunit beta	CD97	15	15	0	22.4
Paxillin	PXN	5	5	1.7482e-15	8.6
Deoxyribonuclease-1-like 1	DNASE1L1	12	12	4.1072e-215	53
4-trimethylaminobutyraldehyde dehydrogenase	ALDH9A1	9	9	1.3939e-43	18.4
60S ribosomal protein L34	RPL34	5	5	4.1699e-23	37.6
Protein ERGIC-53	LMAN1	11	11	1.2841e-87	26.9
Natural resistance-associated macrophage protein 2	SLC11A2	2	2	0.00025952	3.9
Fatty acid synthase;[Acyl-carrier-protein] S-acetyltransferase;[Acyl-carrier-protein] S-malonyltransferase;3-oxoacyl-[acyl-carrier-protein] synthase;3-oxoacyl-[acyl-carrier-protein] reductase;3-hydroxypalmitoyl-[acyl-carrier-protein] dehydratase;Enoyl-[acyl-carrier-protein] reductase;Oleoyl-[acyl-carrier-protein] hydrolase	FASN	100	100	0	51.1
T-complex protein 1 subunit gamma	CCT3	25	25	0	48.1
39S ribosomal protein L19, mitochondrial	MRPL19	3	3	1.474e-13	10.3
Elongation factor Tu, mitochondrial	TUFM	20	20	0	50.9
Alanine--tRNA ligase, cytoplasmic	AARS	37	37	0	43.3
Serine--tRNA ligase, cytoplasmic	SARS	23	23	0	49.3
Proteasome subunit beta type-3	PSMB3	13	13	0	60.5
Proteasome subunit beta type-2	PSMB2	15	15	0	88.1
DNA replication licensing factor MCM2	MCM2	3	3	5.7838e-31	3.3
Thrombospondin-3	THBS3	3	2	1.1636e-30	3.1
Transmembrane emp24 domain-containing protein 10	TMED10	5	5	9.6164e-86	21.5
Protein numb homolog	NUMB	10	8	1.9379e-32	14.4
Presenilin-1;Presenilin-1 NTF subunit;Presenilin-1 CTF subunit;Presenilin-1 CTF12	PSEN1	6	6	2.0043e-27	18.8
Histidine triad nucleotide-binding protein 1	HINT1	4	4	1.8923e-101	42.9
GMP synthase [glutamine-hydrolyzing]	GMPS	5	5	5.1115e-69	8.4
Guanine nucleotide-binding protein G(q) subunit alpha	GNAQ	20	11	0	57.1
Guanine nucleotide-binding protein G(I)/G(S)/G(O) subunit gamma-10	GNG10	6	6	3.7903e-116	88.2
Isocitrate dehydrogenase [NAD] subunit alpha, mitochondrial	IDH3A	10	10	5.4771e-159	29.8
Matrix metalloproteinase-14	MMP14	24	23	0	38.8
Protoporphyrinogen oxidase	PPOX	4	4	3.3286e-35	8.8
Emerin	EMD	2	2	2.5755e-06	11.4
Sulfate transporter	SLC26A2	4	4	1.2359e-148	6.5
Serpin B8	SERPINB8	4	2	2.3473e-21	9.1
Serpin H1	SERPINH1	8	8	1.9166e-129	20.8
Hsc70-interacting protein;Putative protein FAM10A5;Putative protein FAM10A4	ST13;ST13P5;ST13P4	13	13	2.9939e-136	35.5
Dynamin-2	DNM2	25	2	4.989e-151	27.7
Cyclin-dependent kinase 9	CDK9	6	5	6.7177e-28	17.2
Palmitoyl-protein thioesterase 1	PPT1	2	2	4.5005e-07	10.8
T-complex protein 1 subunit delta	CCT4	18	18	2.1914e-215	37.7
Fragile X mental retardation syndrome-related protein 1	FXR1	10	7	3.0055e-131	17.7
Fragile X mental retardation syndrome-related protein 2	FXR2	6	3	5.6822e-36	8.5
Ras-related protein Rab-7a	RAB7A	15	15	0	83.1
Ras-related protein Rab-9A	RAB9A	4	4	1.0351e-18	23.4
Ras-related protein Rab-13	RAB13	14	11	7.1459e-264	69
Ras-related protein Rab-27A	RAB27A	6	4	6.2881e-39	28.1
1-phosphatidylinositol 4,5-bisphosphate phosphodiesterase delta-1	PLCD1	10	10	3.8852e-109	14.9
Dual specificity protein phosphatase 3	DUSP3	4	4	1.4819e-17	28.1
Isocitrate dehydrogenase [NAD] subunit gamma, mitochondrial	IDH3G	3	3	3.938e-129	7.4
Galactokinase	GALK1	16	16	1.5578e-77	35.5
B-cell receptor-associated protein 31	BCAP31	11	11	7.5221e-44	36.2
26S proteasome non-ATPase regulatory subunit 7	PSMD7	11	11	0	49.7
Plexin-A3	PLXNA3	18	6	1.4679e-130	8.8
Vesicle-associated membrane protein 7	VAMP7	7	7	1.2486e-63	29.5
Ribosomal protein S6 kinase alpha-3	RPS6KA3	12	8	3.0515e-56	18.4
3-oxo-5-beta-steroid 4-dehydrogenase	AKR1D1	2	2	2.5033e-07	3.1
Heterogeneous nuclear ribonucleoprotein A3	HNRNPA3	11	1	4.9412e-190	33.9
Heterogeneous nuclear ribonucleoprotein M	HNRNPM	23	23	1.3739e-181	32.2
Importin subunit alpha-2	KPNA2	2	2	8.1666e-14	4.3
Importin subunit alpha-1	KPNA1	5	1	1.2295e-80	8.9
Nuclear cap-binding protein subunit 2;Nuclear cap-binding protein subunit 2-like	NCBP2;NCBP2L	2	2	4.8104e-05	12.2
DNA-directed RNA polymerases I, II, and III subunit RPABC3	POLR2H	2	2	5.6133e-12	19.3
Rho GDP-dissociation inhibitor 1	ARHGDIA	9	9	9.8017e-160	33.3
Heterogeneous nuclear ribonucleoprotein F;Heterogeneous nuclear ribonucleoprotein F, N-terminally processed	HNRNPF	2	1	5.2083e-89	4.3
Spermine synthase	SMS	7	7	9.9967e-159	18
Hexokinase-2	HK2	20	16	4.9223e-174	23.2
Ephrin-B2	EFNB2	6	6	3.6965e-92	28.5
Stanniocalcin-1	STC1	10	10	9.5907e-112	38.5
Aldo-keto reductase family 1 member C2	AKR1C2	16	2	0	42.4
F-actin-capping protein subunit alpha-1	CAPZA1	11	11	1.9475e-177	48.3
Biliverdin reductase A	BLVRA	5	5	4.8103e-31	19.3
Arfaptin-2	ARFIP2	3	3	7.1091e-12	10.9
Arfaptin-1	ARFIP1	4	4	2.2336e-16	11.5
ATP-citrate synthase	ACLY	54	54	0	47.9
Succinyl-CoA ligase [ADP/GDP-forming] subunit alpha, mitochondrial	SUCLG1	3	3	1.8731e-21	9.8
Diphosphomevalonate decarboxylase	MVD	2	2	3.1498e-08	5.8
Coatomer subunit beta	COPB1	30	30	0	34.7
Coatomer subunit alpha;Xenin;Proxenin	COPA	49	49	0	42.5
Clathrin heavy chain 2	CLTCL1	20	1	0	11
AP-2 complex subunit sigma	AP2S1	4	4	3.1188e-12	26.1
Sodium/myo-inositol cotransporter	SLC5A3	8	8	3.8463e-69	11.3
Monocarboxylate transporter 1	SLC16A1	8	8	1.0517e-291	13.8
IST1 homolog	IST1	13	13	2.2877e-192	33
Arginine--tRNA ligase, cytoplasmic	RARS	28	28	5.2989e-283	41.8
Voltage-dependent calcium channel subunit alpha-2/delta-1;Voltage-dependent calcium channel subunit alpha-2-1;Voltage-dependent calcium channel subunit delta-1	CACNA2D1	26	26	0	29.6
Tyrosine--tRNA ligase, cytoplasmic	YARS	33	33	5.9642e-234	61.2
Heat shock-related 70 kDa protein 2	HSPA2	25	8	0	35.2
Potassium-transporting ATPase alpha chain 2	ATP12A	7	2	7.102e-73	5.2
Sodium/potassium-transporting ATPase subunit beta-3	ATP1B3	15	15	0	48
UV excision repair protein RAD23 homolog B	RAD23B	9	6	2.2577e-69	20.3
Ephrin type-B receptor 4	EPHB4	5	2	6.3694e-49	5.3
Ephrin type-B receptor 1	EPHB1	6	2	2.7073e-203	7.1
Alpha-N-acetylglucosaminidase;Alpha-N-acetylglucosaminidase 82 kDa form;Alpha-N-acetylglucosaminidase 77 kDa form	NAGLU	15	15	4.4564e-159	31.5
Delta-1-pyrroline-5-carboxylate synthase;Glutamate 5-kinase;Gamma-glutamyl phosphate reductase	ALDH18A1	16	16	1.1066e-280	24.5
Alpha-soluble NSF attachment protein	NAPA	18	18	0	71.9
Microfibrillar-associated protein 2	MFAP2	3	3	7.9813e-17	14.2
Eukaryotic translation initiation factor 5	EIF5	5	5	4.1535e-25	12.1
Solute carrier family 12 member 2	SLC12A2	21	21	1.1606e-179	21.2
26S proteasome non-ATPase regulatory subunit 4	PSMD4	6	6	1.0618e-47	16.1
Developmentally-regulated GTP-binding protein 2	DRG2	8	8	9.9158e-77	23.1
GTP-binding protein RAD	RRAD	2	2	2.0392e-79	10.1
Exportin-2	CSE1L	23	23	0	30
Transitional endoplasmic reticulum ATPase	VCP	54	53	0	66
Proteinase-activated receptor 2;Proteinase-activated receptor 2, alternate cleaved 1;Proteinase-activated receptor 2, alternate cleaved 2	F2RL1	2	2	4.5207e-05	5.5
Caspase-6;Caspase-6 subunit p18;Caspase-6 subunit p11	CASP6	6	6	1.3096e-30	14
Adenosine kinase	ADK	12	12	7.6489e-216	35.4
Laminin subunit beta-2	LAMB2	30	30	1.0798e-257	19
Cadherin-11	CDH11	12	12	6.4637e-69	16.1
Protein SEC13 homolog	SEC13	7	7	0	24.5
Heterogeneous nuclear ribonucleoprotein H2	HNRNPH2	14	7	5.0387e-237	41.9
Succinyl-CoA:3-ketoacid-coenzyme A transferase 1, mitochondrial	OXCT1	5	5	3.4951e-189	8.7
Eukaryotic translation initiation factor 3 subunit B	EIF3B	9	9	1.1944e-77	11.1
BH3-interacting domain death agonist;BH3-interacting domain death agonist p15;BH3-interacting domain death agonist p13;BH3-interacting domain death agonist p11	BID	2	2	3.8085e-48	13.3
Methionine--tRNA ligase, cytoplasmic	MARS	16	16	0	22.9
Integrin alpha-1	ITGA1	27	27	0	20.2
Eukaryotic translation initiation factor 6	EIF6	3	3	2.4183e-104	17.1
C-terminal-binding protein 2	CTBP2	5	1	4.9752e-27	8.8
Inhibin beta E chain	INHBE	10	10	0	32.9
Anthrax toxin receptor 2	ANTXR2	10	10	2.7746e-205	15.7
Myotrophin	MTPN	6	6	6.4523e-122	60.2
Guanine nucleotide-binding protein subunit gamma;Guanine nucleotide-binding protein G(I)/G(S)/G(O) subunit gamma-2	GNG2	4	4	9.9179e-21	36.4
Triosephosphate isomerase	TPI1	17	17	0	64.3
Eukaryotic translation initiation factor 3 subunit E	EIF3E	10	10	1.5831e-86	24.5
Gamma-aminobutyric acid receptor-associated protein-like 2	GABARAPL2	8	6	7.7586e-27	54.7
Eukaryotic initiation factor 4A-I	EIF4A1	23	12	0	52.5
40S ribosomal protein S20	RPS20	3	3	6.7974e-18	25.2
Ribose-phosphate pyrophosphokinase 1;Ribose-phosphate pyrophosphokinase	PRPS1	7	2	9.7711e-80	26.1
Protein S100-A10	S100A10	6	6	3.0446e-247	54.6
Cell division control protein 42 homolog	CDC42	10	9	0	48.2
Destrin	DSTN	6	4	2.3401e-52	33.3
Glia maturation factor beta	GMFB	3	3	3.9827e-09	18.3
Ras-related protein Rab-8A	RAB8A	12	8	1.502e-150	54.1
Signal recognition particle 54 kDa protein	SRP54	5	5	7.5052e-26	9.3
Ras-related protein Rab-4B	RAB4B	3	2	1.5576e-16	18.3
Ras-related protein Rab-2A;Ras-related protein Rab-2B	RAB2A;RAB2B	12	12	2.3184e-156	69.8
Ras-related protein Rab-5B	RAB5B	6	3	3.7394e-88	30.7
Ras-related protein Rab-10	RAB10	15	13	6.1047e-232	56
NEDD8-conjugating enzyme Ubc12	UBE2M	2	2	1.3235e-15	9.3
Ubiquitin-conjugating enzyme E2 N;Putative ubiquitin-conjugating enzyme E2 N-like	UBE2N;UBE2NL	5	5	3.0968e-28	28.9
Ras-related protein Rab-14	RAB14	20	20	1.5298e-208	86.5
Actin-related protein 3	ACTR3	14	14	8.5808e-274	37.8
Actin-related protein 2	ACTR2	15	15	2.5082e-273	46.7
ADP-ribosylation factor 3;ADP-ribosylation factor 1	ARF3;ARF1	11	6	0	64.1
ATP-binding cassette sub-family E member 1	ABCE1	14	14	3.7824e-251	20
Ras-related protein Rap-1b;Ras-related protein Rap-1b-like protein	RAP1B	14	4	0	71.7
Ras-related protein Rap-2b	RAP2B	12	7	0	67.8
40S ribosomal protein S3a	RPS3A	12	12	6.4477e-284	45.8
60S ribosomal protein L26	RPL26	7	2	1.9718e-74	44.1
60S ribosomal protein L15	RPL15	13	13	1.0441e-145	50.5
60S ribosomal protein L27	RPL27	8	8	1.6941e-204	52.2
Transforming protein RhoA	RHOA	15	8	1.5608e-299	66.3
Rho-related GTP-binding protein RhoE	RND3	5	5	9.4761e-19	24.6
Syntaxin-binding protein 1	STXBP1	21	21	0	39.1
Beta-2-microglobulin;Beta-2-microglobulin form pI 5.3	B2M	6	6	0	47.9
Guanine nucleotide-binding protein G(I)/G(S)/G(O) subunit gamma-11	GNG11	7	7	2.672e-90	58.9
Ubiquitin-fold modifier 1	UFM1	3	3	1.4245e-23	35.3
AP-1 complex subunit sigma-1A	AP1S1	2	2	7.9539e-05	15.8
Nuclear transport factor 2	NUTF2	2	2	7.5855e-18	11.8
Heterogeneous nuclear ribonucleoprotein K	HNRNPK	14	14	0	35.4
14-3-3 protein gamma;14-3-3 protein gamma, N-terminally processed	YWHAG	19	13	0	72.5
40S ribosomal protein S7	RPS7	6	6	2.4001e-50	36.1
Serine/threonine-protein phosphatase PP1-alpha catalytic subunit;Serine/threonine-protein phosphatase	PPP1CA	17	4	6.3297e-211	50.6
Serine/threonine-protein phosphatase PP1-beta catalytic subunit	PPP1CB	17	5	1.2235e-297	49.5
Calmodulin	CALM1;CALM2	9	9	0	67.3
Neuronal calcium sensor 1	NCS1	2	2	1.2076e-16	11.6
26S protease regulatory subunit 4	PSMC1	22	22	0	53.2
26S protease regulatory subunit 8	PSMC5	23	22	0	61.1
40S ribosomal protein S8	RPS8	12	12	0	59.1
40S ribosomal protein S15a	RPS15A	8	8	1.3725e-145	64.6
40S ribosomal protein S16	RPS16	12	12	1.0113e-84	58.2
14-3-3 protein epsilon	YWHAE	25	22	0	73.7
40S ribosomal protein S14	RPS14	6	6	5.8531e-82	33.8
40S ribosomal protein S23	RPS23	5	5	1.1469e-25	29.4
40S ribosomal protein S18	RPS18	12	12	2.1412e-113	48.7
40S ribosomal protein S13	RPS13	5	5	1.1468e-155	28.5
40S ribosomal protein S11	RPS11	15	15	2.2257e-83	58.2
U6 snRNA-associated Sm-like protein LSm6	LSM6	3	3	4.7835e-07	36.2
Small nuclear ribonucleoprotein Sm D1	SNRPD1	2	2	7.2756e-60	20.2
Small nuclear ribonucleoprotein Sm D2	SNRPD2	3	3	3.1005e-11	20.3
Thymosin beta-4;Hematopoietic system regulatory peptide	TMSB4X;TMSL4	5	4	6.3622e-251	72.7
ADP-ribosylation factor 6	ARF6	7	7	5.881e-214	54.9
26S protease regulatory subunit 10B	PSMC6	22	22	0	58.4
60S ribosomal protein L7a	RPL7A	13	13	1.3456e-200	45.9
40S ribosomal protein S4, X isoform	RPS4X	20	20	7.0826e-141	61.2
Serine/threonine-protein phosphatase 2A catalytic subunit beta isoform	PPP2CB	9	1	0	38.8
Actin, aortic smooth muscle;Actin, gamma-enteric smooth muscle	ACTA2;ACTG2;ACTA1	17	1	0	40.1
Rho-related GTP-binding protein RhoB	RHOB	5	2	2.835e-186	27
60S ribosomal protein L23a	RPL23A	3	3	1.4711e-101	19.9
40S ribosomal protein S6	RPS6	13	13	0	38.2
Histone H4	HIST1H4A	15	15	0	68.9
Ras-related protein Rab-1A	RAB1A	13	7	0	64.9
60S ribosomal protein L23	RPL23	6	6	3.6652e-62	44.3
Ras-related protein Rap-1A	RAP1A	13	3	0	67.9
40S ribosomal protein S15	RPS15	2	2	2.5967e-233	24.1
40S ribosomal protein S25	RPS25	4	4	2.1772e-18	28
40S ribosomal protein S26;Putative 40S ribosomal protein S26-like 1	RPS26;RPS26P11	3	3	4.0455e-61	15.7
40S ribosomal protein S28	RPS28	2	2	2.9327e-10	29
Guanine nucleotide-binding protein G(I)/G(S)/G(T) subunit beta-1	GNB1	15	8	0	52.6
Guanine nucleotide-binding protein G(I)/G(S)/G(T) subunit beta-2	GNB2	18	7	0	63.2
60S ribosomal protein L30	RPL30	4	4	2.7566e-91	27.8
60S ribosomal protein L10a	RPL10A	12	12	2.5854e-163	48.4
60S ribosomal protein L11	RPL11	11	11	6.0041e-164	46.1
60S ribosomal protein L8	RPL8	9	9	3.3382e-111	25.3
Peptidyl-prolyl cis-trans isomerase A;Peptidyl-prolyl cis-trans isomerase	PPIA	12	12	0	73.9
Peptidyl-prolyl cis-trans isomerase FKBP1A;Peptidyl-prolyl cis-trans isomerase	FKBP1A;FKBP12-Exip2	6	6	4.6837e-49	82.4
Ubiquitin-40S ribosomal protein S27a;Ubiquitin;40S ribosomal protein S27a	RPS27A	8	2	0	41.7
Growth factor receptor-bound protein 2	GRB2	9	9	1.6958e-31	44.2
Ras-related C3 botulinum toxin substrate 1;Ras-related C3 botulinum toxin substrate 3	RAC1;RAC3	11	5	4.8878e-146	54.2
AP-2 complex subunit beta	AP2B1	31	16	0	33.4
Guanine nucleotide-binding protein G(i) subunit alpha-1	GNAI1	11	3	0	36.2
14-3-3 protein zeta/delta	YWHAZ	19	14	0	65.3
Serine/threonine-protein phosphatase 2A 55 kDa regulatory subunit B alpha isoform	PPP2R2A	13	9	1.2393e-262	34
Dynein light chain 1, cytoplasmic	DYNLL1	5	2	1.1739e-24	59.6
60S ribosomal protein L38	RPL38	3	3	2.1428e-28	32.9
S-phase kinase-associated protein 1	SKP1	3	3	2.2655e-27	12.3
Guanine nucleotide-binding protein G(I)/G(S)/G(O) subunit gamma-5	GNG5	6	6	3.1904e-116	88.2
Eukaryotic translation initiation factor 5A-1;Eukaryotic translation initiation factor 5A-1-like;Eukaryotic translation initiation factor 5A-2	EIF5A;EIF5AL1;EIF5A2	8	8	2.7209e-85	55.8
Guanine nucleotide-binding protein subunit beta-2-like 1	GNB2L1	17	17	0	61.2
Actin, cytoplasmic 2;Actin, cytoplasmic 2, N-terminally processed	ACTG1	30	1	0	81.3
Thymosin beta-10	TMSB10	5	4	2.0178e-170	63.6
Serine/threonine-protein phosphatase 2A catalytic subunit alpha isoform	PPP2CA	9	1	0	38.8
Nuclease-sensitive element-binding protein 1	YBX1	6	4	0	22.5
Tropomyosin alpha-4 chain	TPM4	12	8	3.5501e-53	44
Elongation factor 1-alpha 1;Putative elongation factor 1-alpha-like 3	EEF1A1;EEF1A1P5	25	25	0	61.3
Tubulin beta-4B chain	TUBB4B	27	1	0	67.2
Coxsackievirus and adenovirus receptor	CXADR	16	16	9.9152e-111	47.7
Tyrosine-protein phosphatase non-receptor type substrate 1;Signal-regulatory protein beta-1 isoform 3	SIRPA;SIRPB1	8	8	8.0993e-31	16.3
Eukaryotic translation initiation factor 4 gamma 2	EIF4G2	11	11	9.7777e-45	12.2
Phosphatidylinositol 5-phosphate 4-kinase type-2 beta	PIP4K2B	5	2	1.2544e-19	12.3
Casein kinase I isoform gamma-2	CSNK1G2	10	1	1.4479e-49	23.1
T-complex protein 1 subunit beta	CCT2	24	24	0	52.9
mRNA export factor	RAE1	3	3	2.465e-25	10.6
Glutathione S-transferase omega-1	GSTO1	9	9	3.4706e-70	34.9
DNA-dependent protein kinase catalytic subunit	PRKDC	145	145	0	34.5
Disintegrin and metalloproteinase domain-containing protein 17	ADAM17	17	17	3.7704e-93	21.5
Interleukin-13 receptor subunit alpha-1	IL13RA1	3	3	1.6554e-08	7.3
Brain acid soluble protein 1	BASP1	20	20	0	90.3
Conserved oligomeric Golgi complex subunit 7	COG7	11	11	4.4682e-99	15.5
ADP-ribosylation factor 5	ARF5	10	5	0	56.7
Rho-related GTP-binding protein RhoG	RHOG	9	8	0	55
Matrix-remodeling-associated protein 7	MXRA7	2	2	7.4427e-06	14.2
Vacuolar fusion protein CCZ1 homolog B;Vacuolar fusion protein CCZ1 homolog	CCZ1B;CCZ1	2	2	8.1201e-09	5.2
Very low-density lipoprotein receptor	VLDLR	8	8	1.9869e-62	9.6
Basement membrane-specific heparan sulfate proteoglycan core protein;Endorepellin;LG3 peptide	HSPG2	43	43	0	12.7
E3 ubiquitin-protein ligase XIAP	XIAP	2	2	7.92e-06	5.6
55 kDa erythrocyte membrane protein	MPP1	10	10	3.8909e-163	23.2
Vigilin	HDLBP	8	8	3.8288e-57	7.9
Cyclin-dependent kinase 5	CDK5	6	5	5.9694e-41	20.5
Clathrin heavy chain 1	CLTC	90	71	0	58.2
Nuclear factor NF-kappa-B p100 subunit;Nuclear factor NF-kappa-B p52 subunit	NFKB2	3	3	8.1092e-18	3.2
Receptor expression-enhancing protein 5	REEP5	3	3	2.5603e-14	14.8
Sorbitol dehydrogenase	SORD	7	7	4.2102e-26	20.7
Heterogeneous nuclear ribonucleoprotein U	HNRNPU	17	17	0	19
Spectrin beta chain, brain 1	SPTBN1	7	7	8.6612e-51	2.9
Serine/arginine-rich splicing factor 2	SRSF2;SFRS2	2	2	3.9617e-58	6.8
AMP deaminase 2	AMPD2	16	16	2.0888e-80	17.3
Adenylyl cyclase-associated protein 1	CAP1	22	22	4.1467e-244	48
Large neutral amino acids transporter small subunit 1	SLC7A5	10	9	0	23.5
Exosome component 10	EXOSC10	2	2	1.6592e-15	3.2
6-phosphofructokinase type C;6-phosphofructokinase	PFKP	34	30	0	37.4
Inositol polyphosphate 5-phosphatase OCRL-1	OCRL	6	6	4.2725e-20	7.7
1-phosphatidylinositol 4,5-bisphosphate phosphodiesterase beta-3	PLCB3	11	11	5.2615e-74	8.1
Histone H1.1	HIST1H1A	5	2	2.9285e-44	22.3
Dual specificity mitogen-activated protein kinase kinase 1	MAP2K1	13	7	7.0882e-72	25.2
Peptidyl-prolyl cis-trans isomerase FKBP4;Peptidyl-prolyl cis-trans isomerase FKBP4, N-terminally processed	FKBP4	3	3	1.7885e-25	6.1
Nucleobindin-1	NUCB1	3	3	3.3025e-12	6.7
60S ribosomal protein L6	RPL6	20	20	0	50
A-kinase anchor protein 12	AKAP12	27	27	0	17.3
Guanine nucleotide-binding protein subunit alpha-12	GNA12	5	4	6.6862e-45	11.8
Caveolin-1;Caveolin	CAV1	6	6	1.2349e-21	33.7
Tumor necrosis factor alpha-induced protein 2	TNFAIP2	12	12	1.1856e-57	24.3
Urokinase plasminogen activator surface receptor	PLAUR	11	11	0	38.8
Transcription factor p65	RELA	3	3	5.8472e-20	5.8
UBX domain-containing protein 1	UBXN1	2	2	1.6537e-20	8.4
1,4-alpha-glucan-branching enzyme	GBE1	18	18	9.3691e-292	29.8
Copper-transporting ATPase 1	ATP7A	8	8	1.7396e-30	4.9
Neurogenic locus notch homolog protein 2;Notch 2 extracellular truncation;Notch 2 intracellular domain	NOTCH2	33	29	2.9433e-286	12.8
Lactoylglutathione lyase	GLO1	3	3	1.3277e-09	17.9
Activin receptor type-1	ACVR1	7	7	4.466e-70	15.7
Single-stranded DNA-binding protein, mitochondrial	SSBP1	7	7	0	55.4
14-3-3 protein eta	YWHAH	14	10	2.0315e-260	45.9
Tyrosine-protein phosphatase non-receptor type 12	PTPN12	2	2	1.2522e-17	2.6
Hormone-sensitive lipase	LIPE	3	3	4.9915e-09	2.7
Tyrosine-protein phosphatase non-receptor type 11	PTPN11	4	4	7.0093e-26	5.9
Amidophosphoribosyltransferase	PPAT	7	7	3.7899e-29	15.5
Glucosamine--fructose-6-phosphate aminotransferase [isomerizing] 1	GFPT1	37	30	0	59.1
Proteasome activator complex subunit 1	PSME1	5	5	2.5901e-36	17.3
Peroxiredoxin-1	PRDX1	14	11	6.3693e-103	61.3
KH domain-containing, RNA-binding, signal transduction-associated protein 1	KHDRBS1	5	5	5.0072e-85	9
Prolow-density lipoprotein receptor-related protein 1;Low-density lipoprotein receptor-related protein 1 85 kDa subunit;Low-density lipoprotein receptor-related protein 1 515 kDa subunit;Low-density lipoprotein receptor-related protein 1 intracellular domain	LRP1	104	101	0	24.1
Rho GTPase-activating protein 1	ARHGAP1	18	18	0	52.8
Serine/threonine-protein phosphatase 2B catalytic subunit alpha isoform;Serine/threonine-protein phosphatase;Serine/threonine-protein phosphatase 2B catalytic subunit beta isoform	PPP3CA;PPP3CB	3	2	1.1131e-18	6.1
ATP-dependent RNA helicase A	DHX9	23	23	2.1641e-226	20.8
Quinone oxidoreductase	CRYZ	8	8	4.9675e-38	25.2
Interleukin-10 receptor subunit beta	IL10RB	2	2	2.9549e-15	4.6
Sodium-dependent phosphate transporter 2	SLC20A2	4	2	6.4696e-15	4.8
Golgin subfamily A member 2	GOLGA2	7	7	2.5475e-31	8.7
Galectin-3-binding protein	LGALS3BP	29	29	0	54.5
Lysyl oxidase homolog 1	LOXL1	2	1	2.4179e-12	3.5
Lactadherin;Lactadherin short form;Medin	MFGE8	23	23	0	73.6
Leukocyte surface antigen CD47	CD47	6	6	1.6192e-43	15.5
Schlafen family member 5	SLFN5	8	8	1.7225e-63	8.4
Protein VAC14 homolog	VAC14	15	15	0	21.6
tRNA (cytosine(34)-C(5))-methyltransferase	NSUN2	10	10	8.8041e-103	16.3
Nuclear cap-binding protein subunit 1	NCBP1	10	10	1.3203e-73	15.2
Neuroblast differentiation-associated protein AHNAK	AHNAK	148	148	0	47.2
Polypeptide N-acetylgalactosaminyltransferase 2;Polypeptide N-acetylgalactosaminyltransferase 2 soluble form	GALNT2	5	5	5.8657e-33	9.6
Cleavage and polyadenylation specificity factor subunit 1	CPSF1	2	2	2.0085e-11	1.5
Bone marrow stromal antigen 2	BST2	3	3	6.2001e-15	18.3
Mitochondrial-processing peptidase subunit alpha	PMPCA	7	7	6.3045e-212	13.5
CMP-N-acetylneuraminate-beta-galactosamide-alpha-2,3-sialyltransferase 1	ST3GAL1	4	4	1.8043e-18	14.7
Secernin-1	SCRN1	3	3	2.5366e-07	6.8
WASH complex subunit strumpellin	KIAA0196	9	9	3.9243e-52	7.5
Twinfilin-1	TWF1	6	5	1.143e-28	18.9
Syntaxin-4	STX4	15	15	0	62.3
Seprase	FAP	8	8	5.3016e-39	12.5
Aminoacyl tRNA synthase complex-interacting multifunctional protein 1;Endothelial monocyte-activating polypeptide 2	AIMP1	13	13	3.7515e-117	50
Interleukin enhancer-binding factor 2	ILF2	6	6	1.5759e-206	14.9
Vesicular integral-membrane protein VIP36	LMAN2	12	12	1.2707e-46	34
Receptor-type tyrosine-protein phosphatase eta	PTPRJ	6	6	7.216e-48	5.8
Disks large homolog 1	DLG1	41	34	0	46.2
Unconventional myosin-Ie	MYO1E	8	6	4.8975e-37	7.5
Protein tyrosine phosphatase type IVA 2	PTP4A2	5	2	3.8953e-19	31.7
Delta(3,5)-Delta(2,4)-dienoyl-CoA isomerase, mitochondrial	ECH1	3	3	2.7374e-70	10.4
E3 ubiquitin-protein ligase TRIM32	TRIM32	3	3	1.1644e-24	5.2
Bifunctional coenzyme A synthase;Phosphopantetheine adenylyltransferase;Dephospho-CoA kinase	COASY	3	3	3.5221e-68	5.1
Acetyl-CoA carboxylase 1;Biotin carboxylase	ACACA	25	25	3.4318e-199	12.9
5-AMP-activated protein kinase catalytic subunit alpha-1	PRKAA1	12	11	1.9884e-120	22.2
TAR DNA-binding protein 43	TARDBP	6	6	9.0063e-108	15.9
Heterogeneous nuclear ribonucleoprotein A0	HNRNPA0	9	9	1.0214e-190	32.5
Aminoacyl tRNA synthase complex-interacting multifunctional protein 2	AIMP2	9	9	8.91e-52	33.8
Bone morphogenetic protein receptor type-2	BMPR2	5	5	1.3676e-28	5.5
Peroxiredoxin-4	PRDX4	6	4	2.1138e-32	22.9
Serine/threonine-protein kinase PAK 2;PAK-2p27;PAK-2p34	PAK2	7	7	1.5837e-36	14.3
26S proteasome non-ATPase regulatory subunit 2	PSMD2	47	47	0	58.7
Pappalysin-1	PAPPA	20	20	3.6644e-171	14.1
Transcription intermediary factor 1-beta	TRIM28	13	13	1.5397e-53	15
Ras GTPase-activating protein-binding protein 1	G3BP1	3	3	3.8272e-11	8.6
Growth factor receptor-bound protein 10	GRB10	2	2	2.405e-12	3
Eukaryotic translation initiation factor 3 subunit I	EIF3I	11	11	1.9141e-106	35.1
C-terminal-binding protein 1	CTBP1	8	4	4.1767e-37	19.3
Phospholipase D1	PLD1	3	3	1.1394e-20	3.4
Ubiquitin-conjugating enzyme E2 variant 1	UBE2V1;TMEM189	9	4	4.0583e-29	52.4
Integrin-linked protein kinase	ILK	20	20	1.141e-85	42.7
Beta-2-syntrophin	SNTB2	14	13	8.0993e-59	29.4
Zinc transporter ZIP6	SLC39A6	5	5	1.6586e-31	6.8
Disintegrin and metalloproteinase domain-containing protein 9	ADAM9	12	12	5.4442e-61	13.7
Unconventional myosin-IXb	MYO9B	7	7	4.0206e-41	3.3
Rho-associated protein kinase 1	ROCK1	3	3	8.3628e-12	1.9
Sequestosome-1	SQSTM1	6	6	5.1422e-94	23
Tubulin beta-3 chain	TUBB3	23	6	0	58.2
Peptidyl-prolyl cis-trans isomerase NIMA-interacting 1	PIN1	2	2	2.0476e-08	15.3
Calcium/calmodulin-dependent protein kinase type II subunit gamma	CAMK2G;CAMK2B	8	3	1.0687e-199	17.6
Semaphorin-5A	SEMA5A	3	3	2.8348e-31	3
Cullin-1	CUL1	12	12	3.2863e-140	15.3
Cullin-2	CUL2	4	4	3.2305e-20	5.9
Cullin-3	CUL3	11	11	4.849e-49	13.4
Cullin-4A	CUL4A	13	9	3.4166e-80	16.1
GDP-L-fucose synthase	TSTA3	6	6	3.4287e-82	23.1
Ras-related protein Rab-31	RAB31	8	6	6.8329e-220	53.1
Ras-related protein Rab-32	RAB32	8	8	1.3601e-37	48.9
Trophoblast glycoprotein	TPBG	9	9	0	22.4
ADP-ribosylation factor-related protein 1	ARFRP1	2	2	3.0863e-05	9
Bleomycin hydrolase	BLMH	13	13	1.9072e-273	32.3
Beta-1-syntrophin	SNTB1	11	10	1.8686e-59	22.3
Tubulin beta-2A chain;Tubulin beta-2B chain	TUBB2A;TUBB2B	23	2	0	54.8
Bystin	BYSL	4	4	1.2195e-19	10.5
cGMP-dependent protein kinase 1	PRKG1	2	2	5.2493e-16	3.1
Coactosin-like protein	COTL1	9	9	6.5576e-43	55.6
Lysosome membrane protein 2	SCARB2	15	15	8.9075e-284	32.6
Nidogen-2	NID2	37	36	0	31.1
Dystroglycan;Alpha-dystroglycan;Beta-dystroglycan	DAG1	13	13	8.6288e-101	16.5
Desmoglein-2	DSG2	18	18	7.4473e-136	19.9
Scaffold attachment factor B2	SAFB2	3	3	4.652e-24	2.2
Eukaryotic translation initiation factor 3 subunit A	EIF3A	20	20	3.5573e-189	14
Protein scribble homolog	SCRIB	21	19	8.3943e-264	15.8
Dihydropyrimidinase-related protein 3	DPYSL3	16	12	6.1593e-121	36
Cytoplasmic dynein 1 heavy chain 1	DYNC1H1	266	266	0	58.7
Src substrate cortactin	CTTN	6	6	5.2777e-21	10
Flotillin-2	FLOT2	24	24	5.7018e-278	50.9
E3 ubiquitin/ISG15 ligase TRIM25	TRIM25	4	4	1.3458e-24	6.7
Filamin-C	FLNC	29	19	7.4415e-194	12
Guanine nucleotide-binding protein subunit alpha-13	GNA13	19	18	0	50.1
UDP-glucose 4-epimerase	GALE	3	3	2.1368e-53	6.9
RNA-binding protein 39	RBM39	2	2	6.7877e-32	4.5
Protocadherin Fat 1;Protocadherin Fat 1, nuclear form	FAT1	81	81	0	19.2
Phosphoribosyl pyrophosphate synthase-associated protein 1	PRPSAP1	4	2	1.7734e-56	13.5
DNA replication licensing factor MCM6	MCM6	3	3	2.8467e-11	4.5
Type I inositol 1,4,5-trisphosphate 5-phosphatase	INPP5A	5	5	5.5007e-12	10.7
Ras GTPase-activating protein 3	RASA3	18	17	0	24.6
Neutral alpha-glucosidase AB	GANAB	40	5	0	41.1
Raftlin	RFTN1	26	25	0	53.1
Major vault protein	MVP	75	75	0	82.6
LIM and SH3 domain protein 1	LASP1	6	6	2.6249e-43	23.4
Importin subunit beta-1	KPNB1	21	21	0	31.5
Proteasome activator complex subunit 4	PSME4	2	2	8.2033e-41	1.7
Ventricular zone-expressed PH domain-containing protein homolog 1	VEPH1	11	11	7.9256e-61	13.9
Charged multivesicular body protein 4a	CHMP4A	4	1	9.6796e-27	19.6
Septin-2	2015-09-02	12	12	5.7965e-234	38.8
116 kDa U5 small nuclear ribonucleoprotein component	EFTUD2	10	9	4.2259e-72	12.2
Sorting nexin-17	SNX17	7	7	5.7032e-62	17.7
Zinc transporter ZIP14	SLC39A14	7	7	3.5551e-293	16.9
Lysine--tRNA ligase	KARS	11	11	1.4288e-81	15.9
Eukaryotic translation initiation factor 4H	EIF4H	4	4	8.3646e-31	22.2
Platelet-activating factor acetylhydrolase IB subunit gamma	PAFAH1B3	4	4	4.9693e-16	16.5
Procollagen C-endopeptidase enhancer 1	PCOLCE	7	7	5.4676e-35	22.9
Astrocytic phosphoprotein PEA-15	PEA15	2	2	6.694e-123	15.9
Phosphomevalonate kinase	PMVK	7	7	1.0015e-24	37
Plectin	PLEC	87	82	0	20.2
Inorganic pyrophosphatase	PPA1	8	8	6.8823e-63	33.6
Non-POU domain-containing octamer-binding protein	NONO	22	21	0	41.6
Receptor-type tyrosine-protein phosphatase kappa	PTPRK	25	24	6.3363e-132	20.2
Ras-related protein Rab-35	RAB35	8	8	1.2596e-286	40.3
Reticulocalbin-1	RCN1	6	6	1.7458e-12	20.2
Lethal(2) giant larvae protein homolog 1	LLGL1	23	23	1.0194e-170	26.8
Transmembrane emp24 domain-containing protein 2	TMED2	6	6	1.5037e-31	38.8
Poly(rC)-binding protein 1	PCBP1	11	7	4.5249e-200	45.8
GTP-binding protein Rheb	RHEB	11	11	8.8364e-102	42.4
Ubiquitin-protein ligase E3C	UBE3C	16	16	2.5922e-164	17.1
Splicing factor 3B subunit 3	SF3B3	12	12	7.6721e-111	10.8
Ras suppressor protein 1	RSU1	8	8	6.7152e-298	28.9
Protein transport protein Sec23B	SEC23B	9	7	3.9206e-45	12.4
Transforming growth factor-beta-induced protein ig-h3	TGFBI	35	35	0	66.9
Translin	TSN	6	6	0	36.4
Thyroid receptor-interacting protein 11	TRIP11	4	4	1.2666e-24	1.7
Pachytene checkpoint protein 2 homolog	TRIP13	9	9	1.6636e-217	25
Microtubule-associated protein RP/EB family member 1	MAPRE1	6	5	3.3695e-23	21.3
Sterol-4-alpha-carboxylate 3-dehydrogenase, decarboxylating	NSDHL	8	8	1.3184e-131	25.7
Probable E3 ubiquitin-protein ligase HERC1	HERC1	8	8	1.4583e-57	1.6
Neutral amino acid transporter B(0)	SLC1A5	18	18	0	34.9
Vesicle-associated membrane protein 3	VAMP3	8	4	0	60
NEDD8	NEDD8;NEDD8-MDP1	2	2	1.5429e-38	17.3
Ras-related protein Rab-11B	RAB11B	14	2	3.8023e-215	61.5
Zyxin	ZYX	6	6	1.6333e-45	14.9
Proteasomal ubiquitin receptor ADRM1	ADRM1	2	2	1.9884e-15	4.2
UDP-N-acetylhexosamine pyrophosphorylase;UDP-N-acetylgalactosamine pyrophosphorylase;UDP-N-acetylglucosamine pyrophosphorylase	UAP1	4	3	5.4688e-102	6.7
Laminin subunit alpha-4	LAMA4	81	81	0	43.7
DNA damage-binding protein 1	DDB1	26	26	6.51e-300	25.8
Hsp90 co-chaperone Cdc37	CDC37	2	2	3.7342e-36	5
Dihydropyrimidinase-related protein 2	DPYSL2	21	17	0	52.3
Extracellular matrix protein 1	ECM1	15	15	1.5627e-220	31.1
MAP kinase-activated protein kinase 3	MAPKAPK3	4	2	8.1872e-12	9.7
Gamma-interferon-inducible protein 16	IFI16	8	8	3.575e-53	8.8
Alpha-mannosidase 2	MAN2A1	4	4	2.2981e-14	4.6
Kynureninase	KYNU	13	13	3.3089e-144	38.5
Plasma membrane calcium-transporting ATPase 3	ATP2B3	22	3	0	13.6
Putative ATP-dependent Clp protease proteolytic subunit, mitochondrial	CLPP	6	6	5.0209e-66	18.4
Histone H2A type 2-A;Histone H2A type 2-C	HIST2H2AA3;HIST2H2AC	7	1	0	60
Carbonic anhydrase 9	CA9	11	11	0	32.2
Reticulon-1	RTN1	4	4	1.3794e-14	4.5
Phosphoenolpyruvate carboxykinase [GTP], mitochondrial	PCK2	15	15	1.095e-142	20.5
Discoidin domain-containing receptor 2	DDR2	22	21	2.2891e-241	31.1
UTP--glucose-1-phosphate uridylyltransferase	UGP2	13	10	1.8892e-193	27.4
Heterogeneous nuclear ribonucleoprotein U-like protein 2	HNRNPUL2;hCG_2044799	11	11	3.8344e-78	13.1
Transmembrane protein 132A	TMEM132A	10	10	1.043e-154	12.2
WASH complex subunit 7	KIAA1033	10	10	8.2555e-121	9
Prolyl 3-hydroxylase 1	LEPRE1	6	5	1.2416e-51	8.3
Nucleoside diphosphate kinase;Nucleoside diphosphate kinase B	NME1-NME2;NME2;NME1	11	3	5.8919e-167	50.3
Mitochondrial import inner membrane translocase subunit TIM50	TIMM50	2	2	3.7346e-10	4.5
UDP-N-acetylhexosamine pyrophosphorylase-like protein 1	UAP1L1	13	12	1.1392e-284	24.5
Mitochondrial 10-formyltetrahydrofolate dehydrogenase	ALDH1L2	11	9	7.0236e-56	12.8
NAD kinase domain-containing protein 1	NADKD1	10	10	1.1435e-170	21.5
TBC1 domain family member 10B	TBC1D10B	10	10	4.6939e-52	13.6
Transmembrane protein 119	TMEM119	5	5	2.3457e-22	22.6
Pyruvate kinase	PKM2	30	3	0	68.3
Raftlin-2	RFTN2	5	4	2.3736e-19	11.8
Centrosomal protein of 55 kDa	CEP55	16	16	1.5657e-302	37.5
Pyrroline-5-carboxylate reductase 3	PYCRL	5	5	2.2856e-21	17.9
Putative heat shock protein HSP 90-beta 4	HSP90AB4P	4	1	2.9385e-21	8.9
Putative heat shock protein HSP 90-beta 2	HSP90AB2P	12	1	3.0117e-214	26.2
Probable E3 ubiquitin-protein ligase HERC4	HERC4	6	6	5.8716e-39	6
Putative BMP-2-inducible kinase-like protein	BMP2KL	2	2	1.3256e-05	5.4
Rab-like protein 3	RABL3	3	3	1.3186e-13	12.7
Putative helicase MOV-10	MOV10	5	5	6.3456e-46	5.9
Presequence protease, mitochondrial	PITRM1	15	15	3.5901e-80	16.2
WD repeat-containing protein 44	WDR44	5	5	1.2379e-17	5.3
RRP12-like protein	RRP12	11	11	7.4787e-133	9.8
PCI domain-containing protein 2	PCID2	4	4	2.2225e-16	11.3
Exosome complex component MTR3	EXOSC6	4	4	7.941e-16	16.2
Calcium-activated potassium channel subunit alpha-1	KCNMA1	5	5	1.9489e-39	5.4
Low density lipoprotein receptor adapter protein 1	LDLRAP1	3	3	4.7101e-22	13
Coiled-coil and C2 domain-containing protein 1B	CC2D1B	7	7	8.2484e-33	7.8
Transmembrane protein 63B	TMEM63B	3	3	2.3701e-09	3.5
E3 ubiquitin-protein ligase HECTD3	HECTD3	16	16	2.5009e-101	22.8
E3 ubiquitin-protein ligase UBR4	UBR4	42	42	0	8.1
Cancer-related nucleoside-triphosphatase	C1orf57;NTPCR	4	4	5.5415e-22	21.9
Histone H3	HIST2H3PS2	7	1	1.893e-44	33.1
Protocadherin-9	PCDH9	8	8	5.5616e-21	6.3
	TPM3	8	4	2.063e-26	29
BRO1 domain-containing protein BROX	BROX;C1orf58	12	12	2.062e-259	33.3
GTP-binding protein Rit1	RIT1	2	2	1.4657e-21	10.6
Rho guanine nucleotide exchange factor 2	ARHGEF2	31	31	0	32.5
Proteasome-associated protein ECM29 homolog	ECM29	16	16	9.9842e-119	10.1
SPRY domain-containing protein 7	SPRYD7	3	3	7.1127e-07	15.3
CD276 antigen	CD276	10	10	0	39.3
E3 ubiquitin-protein ligase RNF213	RNF213	48	47	2.2103e-292	10.1
Meteorin-like protein	METRNL	2	2	1.1604e-19	10
Metalloreductase STEAP3	STEAP3	17	17	0	40
Protein FAM91A1	FAM91A1	10	10	4.0895e-63	12.3
TBC1 domain family member 9B	TBC1D9B	5	5	2.6229e-29	4.2
Metallo-beta-lactamase domain-containing protein 2	MBLAC2	2	2	4.8708e-08	7.5
Rho GTPase-activating protein 17	ARHGAP17	3	2	7.5912e-12	3.4
Atlastin-3	ATL3	6	6	3.5067e-34	15.2
Ragulator complex protein LAMTOR1	LAMTOR1	3	1	3.0577e-46	15.5
Twinfilin-2	TWF2	5	4	2.5779e-32	16
Ras-related protein Rab-12	RAB12	8	8	4.2574e-22	32
Transmembrane emp24 domain-containing protein 7	TIRAP3;TMED7;TMED7-TICAM2	6	6	1.4913e-25	12.4
Teneurin-4	ODZ4	45	35	3.0813e-300	15.9
Leucine-rich repeat-containing protein 8E	LRRC8E	4	3	5.1064e-13	5.8
Polymerase I and transcript release factor	PTRF	4	4	1.4797e-38	12.8
Coiled-coil and C2 domain-containing protein 1A	CC2D1A	16	16	2.8835e-76	17.1
Enhancer of mRNA-decapping protein 4	EDC4	4	4	1.1044e-12	2.9
Pre-mRNA-processing-splicing factor 8	PRPF8	8	8	1.4642e-98	3.6
Tetratricopeptide repeat protein 27	TTC27	2	2	1.8659e-06	2
Metal transporter CNNM4	CNNM4	4	3	2.6651e-39	4.8
Inactive rhomboid protein 2	RHBDF2	9	9	3.4089e-52	11.1
Rapamycin-insensitive companion of mTOR	RICTOR	3	3	3.8479e-30	2.1
Sterile alpha and TIR motif-containing protein 1	SARM1	8	8	1.2088e-30	11.7
Nance-Horan syndrome protein	NHS	14	14	6.7144e-37	9.5
Monofunctional C1-tetrahydrofolate synthase, mitochondrial	MTHFD1L	7	6	2.0456e-30	7
Chondroitin sulfate proteoglycan 4	CSPG4	66	66	0	37
DBH-like monooxygenase protein 1	MOXD1	11	11	8.9398e-57	16.2
E3 ubiquitin-protein ligase LRSAM1	LRSAM1	4	4	1.403e-28	6.8
WD repeat-containing protein 82	WDR82	6	6	2.3207e-27	21.1
Protocadherin Fat 4	FAT4	15	15	3.353e-231	3
CD109 antigen	CD109	36	35	0	28.8
Sialic acid-binding Ig-like lectin 15	SIGLEC15	11	11	1.3838e-77	44.5
Sulfhydryl oxidase 2	QSOX2	4	4	8.8223e-21	6
Uncharacterized protein CXorf22	CXorf22	2	2	3.5486e-05	2.7
Lipoma HMGIC fusion partner-like 2 protein	LHFPL2	3	3	7.0019e-189	15.8
TOM1-like protein 2	TOM1L2	4	4	9.3909e-20	6.7
MOB kinase activator 3C	MOB3C	2	2	3.6833e-22	8.8
Copine-2	CPNE2	3	3	2.8827e-20	6
Histone H3.2	HIST2H3A	9	1	0	56.6
ATP-binding cassette sub-family F member 2	ABCF2	13	13	3.4688e-76	19.9
Butyrophilin subfamily 2 member A1	BTN2A1	7	7	2.931e-192	12.9
Staphylococcal nuclease domain-containing protein 1	SND1	42	42	0	51.4
Synaptic vesicle glycoprotein 2A	SV2A	3	3	9.3705e-10	3.8
Mitochondrial ribonuclease P protein 1	RG9MTD1	2	2	1.5989e-13	5
Basic leucine zipper and W2 domain-containing protein 1	BZW1	12	11	9.5892e-43	25.1
Eukaryotic translation initiation factor 3 subunit M	EIF3M	2	2	1.8836e-59	9.6
Ras-related GTP-binding protein A;Ras-related GTP-binding protein B	RRAGA;RRAGB	7	7	1.0984e-185	24.3
Cytoplasmic FMR1-interacting protein 1	CYFIP1	37	18	0	32.2
Golgi to ER traffic protein 4 homolog	GET4	4	4	5.5311e-19	15.6
Serine/threonine-protein kinase TAO1	TAOK1	7	5	1.3996e-52	7.1
Charged multivesicular body protein 1b	CHMP1B	8	8	2.6748e-22	30.2
Ribonucleoside-diphosphate reductase subunit M2 B	RRM2B	2	2	1.4473e-05	5.1
G protein-regulated inducer of neurite outgrowth 1	GPRIN1	12	12	2.6383e-38	13
Zinc finger CCCH-type antiviral protein 1	ZC3HAV1	25	25	1.1142e-107	32.8
Elongation factor Tu GTP-binding domain-containing protein 1	EFTUD1	2	2	1.1521e-50	2.2
MAM domain-containing protein 2	MAMDC2	4	4	4.4019e-24	6.7
Trafficking protein particle complex subunit 11	TRAPPC11	3	3	6.656e-15	2.6
LisH domain-containing protein ARMC9	ARMC9	3	3	1.5157e-19	4.2
UPF0505 protein C16orf62	C16orf62	12	12	5.6207e-59	11.7
L-xylulose reductase	DCXR	2	2	7.2457e-14	7.8
Golgin subfamily A member 7	GOLGA7	8	7	9.838e-65	54
SLIT-ROBO Rho GTPase-activating protein 1	SRGAP1	10	7	1.1095e-109	9.9
Protein prenyltransferase alpha subunit repeat-containing protein 1	PTAR1	4	4	1.1559e-13	10
Tectonin beta-propeller repeat-containing protein 1	TECPR1	2	2	0.00015518	1.9
E3 ubiquitin-protein ligase HUWE1	HUWE1	26	26	5.7805e-162	7.3
Transmembrane emp24 domain-containing protein 4	TMED4	4	4	2.8362e-10	19.8
Multiple epidermal growth factor-like domains protein 8	MEGF8	4	4	1.3309e-11	1.8
Protein PAT1 homolog 1	PATL1	2	2	3.4978e-06	2.2
Dipeptidyl peptidase 9	DPP9	2	2	5.6142e-10	2.2
Tetratricopeptide repeat protein 7B	TTC7B	10	10	1.1675e-93	11.2
Fermitin family homolog 3	FERMT3	8	8	4.1924e-33	14.5
Vacuolar protein-sorting-associated protein 36	VPS36	2	2	9.6781e-11	5.2
Cullin-associated NEDD8-dissociated protein 1	CAND1	34	34	0	30.4
Four-jointed box protein 1	FJX1	3	3	1.2894e-110	5.9
COMM domain-containing protein 7	COMMD7	3	3	1.6285e-10	14.5
	VCAN	16	1	0	41.5
Liprin-beta-1	PPFIBP1	13	13	4.4919e-76	16.3
Histone-arginine methyltransferase CARM1	CARM1	3	3	4.4195e-20	5.1
COMM domain-containing protein 2	COMMD2	2	2	2.3094e-07	9
HEAT repeat-containing protein 2	HEATR2	7	7	1.8869e-30	9.2
Syntaxin-12	STX12	8	8	7.1103e-96	33
Histone H2A type 2-B	HIST2H2AB	6	1	0	63.1
RELT-like protein 1	RELL1	5	5	2.0303e-16	25.1
Phospholipase D3	PLD3	6	6	3.1192e-17	12
Protein AHNAK2	AHNAK2	2	2	3.6276e-11	3
Formin-like protein 3	FMNL3	18	10	5.1177e-183	17.5
WD repeat and FYVE domain-containing protein 1	WDFY1	6	6	1.8448e-15	17.3
Protein NOXP20	FAM114A1;DKFZp686F20250	3	3	9.2674e-17	7.8
DCN1-like protein 3	DCUN1D3	6	6	5.3e-29	20.4
Leucine-rich repeat-containing protein 8A	LRRC8A	9	8	4.4574e-32	13.3
Ubiquitin-conjugating enzyme E2 variant 3	UEVLD	5	5	4.1692e-24	10.2
DnaJ homolog subfamily C member 10	DNAJC10	2	2	7.2924e-11	2.5
Exocyst complex component 8	EXOC8	7	7	1.0994e-20	8.8
Phosphatase and actin regulator 4	PHACTR4	4	4	7.1055e-17	5.6
Dyslexia-associated protein KIAA0319-like protein	KIAA0319L	11	11	3.3075e-39	11.5
Netrin receptor UNC5B	UNC5B	16	16	2.692e-120	21
Probable palmitoyltransferase ZDHHC14	ZDHHC14	2	2	3.7048e-06	4.5
Spartin	SPG20	2	2	1.0569e-05	4.1
DBIRD complex subunit KIAA1967	KIAA1967	13	13	4.679e-120	14.6
Leucine-rich repeat-containing protein 47	LRRC47	3	3	1.4928e-16	5.7
Activating signal cointegrator 1 complex subunit 3	ASCC3	6	6	3.2394e-35	3
EH domain-binding protein 1-like protein 1	EHBP1L1	5	4	3.9298e-35	3.2
1-phosphatidylinositol 4,5-bisphosphate phosphodiesterase delta-3	PLCD3	8	8	9.1573e-43	13.6
MICAL-like protein 1	MICALL1	6	5	8.5163e-31	8.6
MAGUK p55 subfamily member 5	MPP5	2	2	1.4603e-07	2.5
Misshapen-like kinase 1	MINK1	29	16	3.4247e-142	23.6
Zinc-binding alcohol dehydrogenase domain-containing protein 2	ZADH2	2	2	1.3486e-08	6.4
Arrestin domain-containing protein 1	ARRDC1	10	10	1.1906e-80	27.9
Cleavage and polyadenylation specificity factor subunit 7	CPSF7	3	3	1.8304e-57	6.6
ADAMTS-like protein 1	ADAMTSL1	6	6	6.7921e-39	2.8
Cyclin-Y-like protein 1	CCNYL1	5	4	1.0335e-14	14.5
Leucine-rich repeat-containing protein 57	LRRC57	8	8	5.04e-48	33.9
Probable phospholipid-transporting ATPase IG	ATP11C	15	14	5.5221e-89	13.8
Spermatogenesis-associated protein 5	SPATA5	4	3	3.8554e-21	4.1
Golgi membrane protein 1	GOLM1	5	5	6.7672e-13	11
Procollagen galactosyltransferase 1	GLT25D1	14	14	1.5613e-110	22
Transmembrane protein 87A	TMEM87A	2	2	7.7342e-06	3.8
Saccharopine dehydrogenase-like oxidoreductase	SCCPDH	3	3	2.6116e-06	6.5
UDP-glucuronic acid decarboxylase 1	UXS1	5	5	9.1067e-31	13.6
Sn1-specific diacylglycerol lipase beta	DAGLB	6	6	6.0317e-38	9.8
Cytoplasmic dynein 2 heavy chain 1	DYNC2H1	2	2	1.6147e-05	0.6
Cyclin-Y	CCNY	6	5	2.2653e-62	22
LRRN4 C-terminal-like protein	LRRN4CL	6	6	4.2798e-18	37
Metal transporter CNNM3	CNNM3	4	3	1.5385e-47	5.9
Zinc transporter 7	SLC30A7	2	2	1.6343e-16	6.9
F-box only protein 22	FBXO22	2	2	2.0233e-12	4.2
Lysophosphatidylcholine acyltransferase 1	LPCAT1	3	3	3.348e-14	6.7
N-acylneuraminate cytidylyltransferase	CMAS	7	7	2.299e-79	13.8
Syntaxin-binding protein 6	STXBP6	2	2	1.1101e-10	8.1
Neuroligin-2	NLGN2	3	1	7.4417e-25	4.7
Tetraspanin-14	TSPAN14	8	8	6.1222e-258	24.4
Small VCP/p97-interacting protein	SVIP	3	3	2.6937e-31	24.7
Lysine-specific demethylase 2B	KDM2B	2	2	0.00012321	2
Putative phospholipase B-like 2;Putative phospholipase B-like 2 32 kDa form;Putative phospholipase B-like 2 45 kDa form	PLBD2	3	1	7.5939e-10	4.6
Vang-like protein 1	VANGL1	7	7	9.9326e-52	16.4
Overexpressed in colon carcinoma 1 protein	OCC1	2	2	4.2853e-18	22.2
WD repeat-containing protein 48	WDR48	3	3	4.4105e-20	5.8
Nuclear protein localization protein 4 homolog	NPLOC4	4	4	5.0027e-13	6.9
Adenosine 3-phospho 5-phosphosulfate transporter 1	SLC35B2	4	4	2.6956e-13	9.5
T-cell immunomodulatory protein	ITFG1	6	6	1.3444e-52	10.1
Phosphatidylinositol 5-phosphate 4-kinase type-2 gamma	PIP4K2C	4	4	1.5289e-36	10.7
Retinol dehydrogenase 11	RDH11	5	4	2.3911e-22	17.3
CD99 antigen-like protein 2	CD99L2	8	8	6.4223e-87	45.8
Alanine aminotransferase 2	GPT2	2	2	2.7898e-19	4
Pleckstrin homology domain-containing family O member 2	PLEKHO2	9	9	2.3586e-113	22.7
Disks large homolog 5	DLG5	11	11	7.6953e-62	5.9
Ribosome biogenesis protein BRX1 homolog	BRIX1	2	2	2.7866e-25	5.7
Glucosamine-6-phosphate isomerase 2	GNPDA2	5	3	2.8644e-35	21.7
E3 ubiquitin-protein ligase RNF128	RNF128	2	2	1.1551e-08	4.9
Importin-4	IPO4	3	3	1.3958e-28	2.9
Leucine-rich repeat-containing protein 15	LRRC15	5	5	8.6453e-299	7.9
Conserved oligomeric Golgi complex subunit 1	COG1	13	13	6.954e-150	13
Protein KIAA1199	KIAA1199	13	13	2.2456e-103	10.7
Programmed cell death 6-interacting protein	PDCD6IP	70	1	0	75
Sodium-dependent phosphate transporter 1	SLC20A1	13	11	7.7949e-111	19.1
Ubiquitin domain-containing protein 2	UBTD2	6	3	1.487e-16	25.6
Protein BRICK1	BRK1	7	7	4.1462e-68	78.7
Pleckstrin homology-like domain family A member 1	PHLDA1	3	2	8.773e-13	6
Sorting nexin-33	SNX33	7	7	8.5179e-38	12.7
MIT domain-containing protein 1	MITD1	10	10	1.0471e-153	42.2
Choline transporter-like protein 1	SLC44A1	18	18	0	26.6
Ataxin-2-like protein	ATXN2L	5	4	1.0958e-19	4.3
Voltage-dependent calcium channel gamma-8 subunit	CACNG8	3	3	1.2299e-09	9.2
DnaJ homolog subfamily C member 9	DNAJC9	4	4	2.9091e-19	16.2
Titin	TTN	6	6	2.3109e-15	0.2
ATP-dependent RNA helicase DDX1	DDX1	9	9	8.389e-92	11.8
Protein FAM3C	FAM3C	4	4	3.0403e-21	19.4
Histone H1x	H1FX	4	4	2.8979e-44	18.3
Y+L amino acid transporter 2	SLC7A6	5	4	1.3307e-15	6.4
Golgi-specific brefeldin A-resistance guanine nucleotide exchange factor 1	GBF1	13	13	4.5316e-212	8.1
Nicastrin	NCSTN	7	7	2.3741e-120	9.4
Transmembrane 9 superfamily member 4	TM9SF4	8	8	3.5165e-57	12.5
Engulfment and cell motility protein 1	ELMO1	7	7	9.9344e-22	8.3
AP-3 complex subunit sigma-1	AP3S1	3	3	2.4069e-09	18.7
Sodium/hydrogen exchanger 6	SLC9A6	4	1	5.9799e-10	6
Protein NDRG1	NDRG1	10	10	0	39.8
Heat shock protein 105 kDa	HSPH1	11	7	1.8885e-85	15.6
Cell differentiation protein RCD1 homolog	RQCD1	6	6	7.3693e-40	24.1
Translational activator GCN1	GCN1L1	104	104	0	39.6
Nuclear pore complex protein Nup205	NUP205	7	7	1.5253e-29	3.9
Poliovirus receptor-related protein 2	PVRL2	10	10	6.2176e-194	20.8
USP6 N-terminal-like protein	USP6NL	4	4	9.8841e-31	6.6
Serine protease HTRA1	HTRA1	26	26	0	55.4
Actin-related protein 2/3 complex subunit 1A	ARPC1A	5	4	3.069e-65	10.5
Signal transducing adapter molecule 1	STAM	7	5	6.9894e-143	13.7
Symplekin	SYMPK	4	4	1.0652e-26	3.6
Gamma-glutamyl hydrolase	GGH	7	7	2.1112e-100	25.5
DNA repair protein RAD50	RAD50	8	8	3.5435e-40	6.8
Osteoclast-stimulating factor 1	OSTF1	2	2	1.2784e-83	12.6
Rho guanine nucleotide exchange factor 1	ARHGEF1	14	14	2.2836e-79	15.2
Golgi apparatus protein 1	GLG1	4	4	2.615e-18	3.6
Regulator of nonsense transcripts 1	UPF1	17	17	9.8012e-88	17.1
COP9 signalosome complex subunit 5	COPS5	2	2	8.3659e-43	5.1
Ras-related protein Rab-8B	RAB8B	9	5	3.305e-118	46.4
Far upstream element-binding protein 2	KHSRP	4	3	6.4893e-18	5.9
Glutaryl-CoA dehydrogenase, mitochondrial	GCDH	3	3	2.7394e-117	12.3
Transportin-1	TNPO1	15	9	9.2298e-57	18.6
Ribosomal RNA small subunit methyltransferase NEP1	EMG1	3	3	4.0659e-21	16.8
Probable ubiquitin carboxyl-terminal hydrolase FAF-X;Probable ubiquitin carboxyl-terminal hydrolase FAF-Y	USP9X;USP9Y	29	29	7.5769e-240	12.6
Secretory carrier-associated membrane protein 4	SCAMP4	3	3	3.0859e-37	12.2
Protein kinase C delta-binding protein	PRKCDBP	4	4	2.9404e-30	17.6
Protein YIPF5	YIPF5	2	2	4.2296e-06	8.2
Immunoglobulin superfamily member 8	IGSF8	29	29	0	48.5
Endoplasmic reticulum-Golgi intermediate compartment protein 1	ERGIC1	3	3	1.0583e-14	10
Protein TBRG4	TBRG4	3	3	1.628e-18	4.6
Exocyst complex component 4	EXOC4	10	10	3.8885e-102	12.2
Fermitin family homolog 2	FERMT2	28	28	2.6053e-237	42.6
Leucine-rich repeat-containing protein 59	LRRC59	2	2	2.0704e-09	7.5
Vesicle transport through interaction with t-SNAREs homolog 1A	VTI1A	3	3	2.5759e-06	10.1
Peptidyl-prolyl cis-trans isomerase FKBP10	FKBP10	5	5	5.2072e-18	8.8
SH3 domain-containing kinase-binding protein 1	SH3KBP1	7	7	4.5262e-30	11.9
Solute carrier organic anion transporter family member 4A1	SLCO4A1	7	7	1.7081e-37	9.3
Axin interactor, dorsalization-associated protein	AIDA	5	5	6.749e-41	19
ADP-ribosylation factor-like protein 8A	ARL8A	7	2	5.6537e-175	43.5
Dedicator of cytokinesis protein 10	DOCK10;DOCK10.2	41	40	0	20.9
Aldose 1-epimerase	GALM	3	3	1.9108e-13	11.1
Pyrroline-5-carboxylate reductase 2	PYCR2	3	3	1.5214e-12	10
Inactive rhomboid protein 1	RHBDF1	10	10	1.3495e-45	12.5
AP-2 complex subunit mu	AP2M1	19	19	1.3549e-130	44.4
Gamma-tubulin complex component 3	TUBGCP3	30	30	0	38.3
Ras-related protein Rab-39B	RAB39B	7	6	1.3358e-36	40.4
U5 small nuclear ribonucleoprotein 40 kDa protein	SNRNP40;DKFZp434D199	2	2	5.9905e-23	7
RING finger and SPRY domain-containing protein 1	RSPRY1	6	6	3.0957e-35	10.8
Protein YIPF6	YIPF6	3	3	3.2656e-13	9.3
KIF1-binding protein	KIAA1279	4	4	4.3108e-16	8.2
Probable proline racemase	C14orf149	3	3	4.199e-15	12.4
Multivesicular body subunit 12A	FAM125A	7	7	5.747e-127	34.4
Protein S100-A16	S100A16	4	4	8.8023e-52	53.4
tRNA (adenine(58)-N(1))-methyltransferase catalytic subunit TRMT61A	TRMT61A	2	2	1.0973e-25	7.6
Charged multivesicular body protein 6	CHMP6	7	7	5.8611e-51	31.3
Serine dehydratase-like	SDSL	5	5	3.7974e-15	16.4
Vacuolar-sorting protein SNF8	SNF8	2	2	2.2006e-07	8.1
Serine/threonine-protein phosphatase PGAM5, mitochondrial	PGAM5	4	4	2.8484e-14	11.1
Far upstream element-binding protein 3	FUBP3	11	9	8.462e-47	22.2
Protein phosphatase 1 regulatory subunit 16A	PPP1R16A	2	2	3.0605e-24	4
Succinyl-CoA ligase [GDP-forming] subunit beta, mitochondrial	SUCLG2	7	7	1.9292e-24	14.4
Mannose-1-phosphate guanyltransferase alpha	GMPPA	10	10	4.5737e-180	28.8
E3 ubiquitin-protein ligase Itchy homolog;E3 ubiquitin-protein ligase	ITCH	16	13	2.9886e-139	19.5
Kin of IRRE-like protein 1	KIRREL	15	15	1.9906e-78	26
Leucine-rich repeats and immunoglobulin-like domains protein 1	LRIG1	4	4	2.1666e-40	3.3
Conserved oligomeric Golgi complex subunit 3	COG3	10	10	9.3455e-93	12.6
CDK5 regulatory subunit-associated protein 3	CDK5RAP3	4	4	1.7259e-27	9.1
Deubiquitinating protein VCIP135	VCPIP1	3	3	5.0798e-14	2.7
Exocyst complex component 2	EXOC2	6	6	2.074e-19	6.2
Cytosolic non-specific dipeptidase	CNDP2	4	4	1.8106e-70	9.5
Sorting nexin-27	SNX27	9	9	3.3707e-36	15.2
Tripartite motif-containing protein 47	TRIM47	14	14	3.5641e-96	26
Conserved oligomeric Golgi complex subunit 8	COG8	6	6	6.0977e-63	11.3
Dedicator of cytokinesis protein 7	DOCK7	22	22	1.6005e-120	11.9
Leucine-rich repeat-containing protein 7	LRRC7	2	1	2.1857e-06	1
Arf-GAP with GTPase, ANK repeat and PH domain-containing protein 3	AGAP3	5	5	3.771e-17	5.9
Importin-9	IPO9	3	3	2.3391e-149	2.9
Discoidin, CUB and LCCL domain-containing protein 2	DCBLD2	12	12	3.5301e-98	15.6
RNA-binding protein 14	RBM14	7	7	3.1862e-28	12.4
E3 ubiquitin-protein ligase NEDD4-like;E3 ubiquitin-protein ligase	NEDD4L	14	10	6.7827e-55	15.3
Formin-like protein 2	FMNL2	27	18	3.6452e-102	26.1
Transmembrane protein 237	TMEM237	2	2	2.6408e-10	4.2
MHC class I polypeptide-related sequence A	MICA	5	5	4.5046e-16	13.9
Sodium-coupled neutral amino acid transporter 2	SLC38A2	6	6	7.9261e-270	14.2
Vacuolar protein sorting-associated protein 35	VPS35	19	19	0	27.3
Pannexin-1	PANX1	2	2	4.6183e-25	5.9
Elongation factor G, mitochondrial	GFM1	4	4	7.6418e-25	7.2
Endoplasmic reticulum-Golgi intermediate compartment protein 2	ERGIC2	3	3	4.6615e-07	9
Gamma-tubulin complex component 6	TUBGCP6	8	8	1.8898e-27	5.6
TP53-regulating kinase	TP53RK	2	2	1.423e-10	6.7
Pleckstrin homology domain-containing family F member 1	PLEKHF1	2	2	1.8024e-07	8.2
RUN and FYVE domain-containing protein 1	RUFY1	4	3	1.7871e-16	5.2
MMS19 nucleotide excision repair protein homolog	MMS19	21	21	1.9145e-304	26.5
Niban-like protein 1	FAM129B	32	32	0	52.8
Tubulin-folding cofactor B	TBCB	7	7	7.542e-19	27
Proteasome subunit beta type-7	PSMB7	10	10	0	48.4
26S proteasome non-ATPase regulatory subunit 1	PSMD1	34	34	0	45.5
Stromal cell-derived factor 2	SDF2	2	2	4.4994e-11	7.6
Prefoldin subunit 5	PFDN5	3	3	5.1268e-20	21.4
Protein DJ-1	PARK7	11	11	0	71.4
Sphingosine 1-phosphate receptor 3	S1PR3	2	2	2.1889e-09	5.3
Sialidase-1	NEU1	3	3	7.1781e-15	8.4
Synaptic vesicle membrane protein VAT-1 homolog	VAT1	18	18	0	57.5
Plakophilin-4	PKP4	3	3	9.5033e-13	2.8
Phosphoinositide 3-kinase regulatory subunit 4	PIK3R4	6	6	1.0596e-15	4.6
P2X purinoceptor 7;P2X purinoceptor	P2RX7	3	3	8.9696e-48	6.1
Ribonucleases P/MRP protein subunit POP1	POP1	4	4	6.1721e-44	3.6
Protein S100-A13	S100A13	6	6	2.6387e-137	49
Translin-associated protein X	TSNAX	7	7	6.3371e-32	25.2
DnaJ homolog subfamily C member 7	DNAJC7	17	17	8.655e-57	29.6
Calcium-binding protein p22	CHP	10	10	7.1452e-87	58.5
Monoglyceride lipase	MGLL	5	5	1.8534e-54	23.1
Ataxin-2	ATXN2	3	2	2.2008e-17	1.8
3-hydroxyacyl-CoA dehydrogenase type-2	HSD17B10	14	14	0	79.3
Gamma-soluble NSF attachment protein	NAPG	13	13	1.1035e-53	42
Transmembrane 9 superfamily member 2	TM9SF2	12	12	0	20.8
Tumor susceptibility gene 101 protein	TSG101	22	22	2.769e-277	39.2
T-complex protein 1 subunit eta	CCT7	18	18	0	41.8
Endophilin-A2	SH3GL1	24	24	0	62.2
Telomerase protein component 1	TEP1	41	41	0	18.2
Growth/differentiation factor 15	GDF15	14	14	0	46.1
A-kinase anchor protein 9	AKAP9	2	2	1.0606e-30	0.7
Protein NipSnap homolog 1	NIPSNAP1	7	6	3.0422e-77	19.7
Condensin complex subunit 3	NCAPG	2	2	2.2814e-74	1.8
Actin-related protein 2/3 complex subunit 5-like protein	ARPC5L	2	2	1.1214e-19	16.3
Target of rapamycin complex 2 subunit MAPKAP1	MAPKAP1	2	2	7.1725e-22	5.7
Programmed cell death 1 ligand 2	PDCD1LG2	3	3	3.3964e-12	11
Methylosome protein 50	WDR77	4	4	7.6579e-38	15.5
Apolipoprotein L2	APOL2	9	9	1.2076e-108	18.9
Myb-binding protein 1A	MYBBP1A	12	12	0	8.6
Coronin-1B	CORO1B	8	7	6.1765e-75	12.5
Thioredoxin domain-containing protein 17	TXNDC17	2	2	1.1903e-16	18.7
Vacuolar protein-sorting-associated protein 25	VPS25	3	3	4.1638e-17	15.9
Apoptosis-inducing factor 2	AIFM2	4	4	1.4734e-19	11
Migration and invasion enhancer 1	MIEN1	3	3	3.8292e-11	24.3
[truncated: 329 more rows]

## Sheet: #3 siCLIC1 EVs
Protein names	Gene names	Peptides	Unique peptides	PEP	Sequence coverage (%
Ubiquitin-like modifier-activating enzyme 6	UBA6	21	21	4.9455e-187	22
Extended synaptotagmin-2	ESYT2	4	4	5.7277e-23	4.2
Solute carrier family 22 member 23	SLC22A23	9	9	1.7066e-23	13.7
Soluble scavenger receptor cysteine-rich domain-containing protein SSC5D	SSC5D	5	5	5.7854e-171	4.3
SH3 and PX domain-containing protein 2B	SH3PXD2B	2	2	3.8334e-09	1.9
Vascular endothelial growth factor A	VEGFA;VEGF	5	5	3.2381e-26	15.6
Putative PIP5K1A and PSMD4-like protein	PIPSL	9	1	2.1491e-49	11.9
Alpha-adducin	ADD1	14	13	8.4949e-154	24.7
Proteasome subunit beta type-9;Proteasome subunit beta type	PSMB9	2	2	1.206e-158	8.7
HLA class I histocompatibility antigen, Cw-5 alpha chain;HLA class I histocompatibility antigen, Cw-8 alpha chain	HLA-C	26	5	0	49.9
Epidermal growth factor receptor substrate 15-like 1	EPS15L1	13	13	6.8657e-27	15.3
	LOC401307	2	2	1.6996e-28	27
Vacuolar protein sorting-associated protein 37C	VPS37C	9	9	2.1754e-188	26.8
CCR4-NOT transcription complex subunit 1	CNOT1	8	8	2.7545e-153	3.6
Microtubule-associated proteins 1A/1B light chain 3 beta 2;Microtubule-associated proteins 1A/1B light chain 3B	MAP1LC3B2;MAP1LC3B	4	2	3.6907e-25	30.4
Abl interactor 1	ABI1	15	11	6.476e-163	34.2
Protein FAM115C	FAM115C	3	3	8.2261e-20	3.6
Signal peptide peptidase-like 2B	SPPL2B	3	3	1.1782e-06	4.4
ADP-sugar pyrophosphatase	NUDT5	4	4	5.1837e-18	20.7
WW domain-binding protein 2	WBP2	6	6	1.4889e-24	20.7
Spectrin alpha chain, brain	SPTAN1	5	5	8.8985e-46	2.3
Hematological and neurological expressed 1-like protein	HN1L	2	2	4.9748e-06	12.8
Rho GTPase-activating protein 22	ARHGAP22	4	4	3.2105e-10	6.5
Guanine nucleotide-binding protein G(s) subunit alpha isoforms short;Guanine nucleotide-binding protein G(s) subunit alpha isoforms XLas	GNAS	22	19	0	60
CD99 antigen	CD99	7	7	0	40.5
Dedicator of cytokinesis protein 11	DOCK11	12	9	3.1185e-47	6
Ubiquitin fusion degradation protein 1 homolog	UFD1L	2	2	1.1729e-08	7.2
Netrin-G1	NTNG1	9	9	4.3746e-89	15.8
Sorting nexin-1	SNX1	4	2	2.3976e-23	9.2
Polyadenylate-binding protein-interacting protein 1	PAIP1	2	2	0.00011204	4.4
Sickle tail protein homolog	SKT;KIAA1217	2	2	8.0043e-10	1.2
N-alpha-acetyltransferase 10;N-alpha-acetyltransferase 11	NAA10;NAA11	4	4	1.9654e-13	17.4
CD81 antigen	CD81	6	6	0	32.5
Protein diaphanous homolog 2	DIAPH2	11	11	3.5951e-41	11
Serine/threonine-protein phosphatase 2A activator	PPP2R4;DKFZp781M17165	4	4	3.0986e-13	13.1
Phosphatidylinositol 4-phosphate 5-kinase type-1 alpha	PIP5K1A	15	6	1.0046e-94	31.3
Protein FAM127A;Protein FAM127B;Protein FAM127C	FAM127A;FAM127B;FAM127C	4	4	9.1112e-08	31
Myosin-7B	MYH7B	10	2	2.1952e-48	4.3
Coronin-1C	CORO1C	15	14	4.3105e-69	26.8
Casein kinase I isoform gamma-3	CSNK1G3	19	5	2.8495e-76	32.4
Afadin	MLLT4	19	19	1.046e-130	12.1
Junctional adhesion molecule B	JAM2	8	8	3.5358e-112	26.2
Glycogen synthase kinase-3 alpha	GSK3A	5	4	1.2109e-16	12.2
Sorcin	SRI	12	12	5.1721e-63	51
Serine/threonine-protein phosphatase 5;Serine/threonine-protein phosphatase	PPP5C	2	2	5.5141e-07	4
Tubulin alpha-4A chain	TUBA4A	25	3	0	57.6
V-type proton ATPase subunit E 1	ATP6V1E1	4	4	6.0868e-13	18.1
Microfibril-associated glycoprotein 4	MFAP4	4	4	6.8183e-164	11.1
Tetraspanin-4	TSPAN4	6	6	0	24.9
Cadherin-2	CDH2	16	15	0	26.9
Matrin-3	MATR3	3	3	0	4.4
Leucine-rich repeat flightless-interacting protein 2;Leucine-rich repeat flightless-interacting protein 1	LRRFIP2;LRRFIP1	2	2	0.00021469	3.5
Serine hydroxymethyltransferase, cytosolic;Serine hydroxymethyltransferase	SHMT1	2	1	2.0213e-21	6.2
Developmentally-regulated GTP-binding protein 2	DRG2	4	4	7.7967e-59	12.4
HLA class I histocompatibility antigen, A-2 alpha chain	HLA-A	35	1	0	79.5
Serine/arginine repetitive matrix protein 1	SRRM1	2	2	4.9404e-22	2.6
Voltage-dependent L-type calcium channel subunit alpha-1D	CACNA1D	5	5	3.4136e-10	0.6
Eukaryotic translation initiation factor 3 subunit L	EIF3EIP;EIF3L	11	11	1.605e-248	18.9
Copine-1	CPNE1	15	15	0	24.9
Large proline-rich protein BAG6	BAG6;BAT3	6	6	1.0362e-66	6.1
Tenascin-X	TNXB	12	12	1.7732e-270	7
Tubulin--tyrosine ligase-like protein 12	TTLL12	3	3	2.9054e-140	6.1
DNA replication licensing factor MCM5	MCM5	8	8	7.0772e-66	13.6
	FBLN1	3	1	3.0481e-65	4.2
26S proteasome non-ATPase regulatory subunit 10	PSMD10	10	10	1.4936e-43	46
	CAPZB	17	4	3.0006e-125	61.1
Nardilysin	NRD1	5	5	5.53e-11	4.2
Lymphocyte function-associated antigen 3	CD58	3	3	3.1421e-64	13.6
Guanylate kinase	GUK1	2	2	1.8576e-07	14.1
Polyadenylate-binding protein 4	PABPC4	17	10	0	25.3
Complement decay-accelerating factor	CD55;DAF	8	8	2.6785e-22	16.9
Protein FAM70A	FAM70A	2	2	2.6254e-05	5.7
HLA class I histocompatibility antigen, alpha chain F	HLA-F	15	9	2.8548e-239	36.2
Thioredoxin reductase 1, cytoplasmic	TXNRD1	11	11	7.586e-58	20
Alpha-actinin-2	ACTN2	14	2	8.9432e-64	14.5
Integrin alpha-10	ITGA10	6	6	7.6787e-13	5.6
Endoplasmic reticulum mannosyl-oligosaccharide 1,2-alpha-mannosidase	MAN1B1	2	2	8.6686e-11	3.3
Equilibrative nucleoside transporter 1	SLC29A1	4	4	1.7181e-36	6.7
Tumor necrosis factor receptor type 1-associated DEATH domain protein	TRADD	3	3	3.4466e-51	11.5
Eukaryotic translation initiation factor 3 subunit F	EIF3F	5	5	6.4403e-175	14.8
Phospholipid transfer protein	PLTP	17	17	0	40.9
Small nuclear ribonucleoprotein-associated protein;Small nuclear ribonucleoprotein-associated proteins B and B;Small nuclear ribonucleoprotein-associated protein N	SNRPN;SNRPB	4	4	1.4484e-18	12.7
Insulin-like growth factor-binding protein 3	IGFBP3	2	2	4.6843e-13	7.2
AP-1 complex subunit gamma-1	AP1G1	8	8	9.3388e-26	9
Sarcoplasmic/endoplasmic reticulum calcium ATPase 1;Sarcoplasmic/endoplasmic reticulum calcium ATPase 2	ATP2A1;ATP2A2	5	5	2.9479e-17	4.7
Serine/threonine-protein kinase 3;Serine/threonine-protein kinase 3 36kDa subunit;Serine/threonine-protein kinase 3 20kDa subunit	STK3	2	1	2.3044e-06	4.4
Ubiquitin-conjugating enzyme E2 L3	UBE2L3	5	5	2.639e-46	23.6
5-AMP-activated protein kinase subunit gamma-1	PRKAG1	15	12	9.6678e-127	48.6
Threonine--tRNA ligase, cytoplasmic	TARS	17	17	7.7153e-100	23
Pleckstrin homology domain-containing family B member 2	PLEKHB2	6	6	1.1855e-28	17.2
Excitatory amino acid transporter 1	SLC1A3	3	3	3.0678e-25	4.2
Nucleolar protein 3	NOL3	4	4	7.6266e-15	21.1
Calnexin	CANX	6	6	4.9367e-35	11
F-box/WD repeat-containing protein 11	FBXW11	2	2	2.3033e-06	3
Integrin beta-8;Integrin beta	ITGB8	2	2	8.5027e-22	3.4
Amyloid beta A4 protein;N-APP;Soluble APP-alpha;Soluble APP-beta;C99;Beta-amyloid protein 42;Beta-amyloid protein 40;C83;P3(42);P3(40);C80;Gamma-secretase C-terminal fragment 59;Gamma-secretase C-terminal fragment 57;Gamma-secretase C-terminal fragment 50;C31	APP	3	2	1.6525e-26	3.4
Protein-glutamine gamma-glutamyltransferase 2	TGM2	5	5	4.0968e-44	8
Ubiquitin-conjugating enzyme E2 K	UBE2K	2	2	3.137e-06	14
Ras-related protein Rab-5A	RAB5A	11	7	3.7996e-129	51.6
Small nuclear ribonucleoprotein Sm D3	SNRPD3	2	2	1.1779e-18	15.1
Citrate synthase, mitochondrial;Citrate synthase	CS	10	10	2.8111e-199	18.9
Lysophosphatidic acid receptor 1	LPAR1	3	3	5.1362e-18	12.1
Ubiquitin carboxyl-terminal hydrolase 8;Ubiquitin carboxyl-terminal hydrolase	USP8	6	6	7.5295e-17	6.1
Kinesin-like protein KIF20A	KIF20A	3	3	3.2285e-10	4
60S ribosomal protein L18a	RPL18A	10	10	8.6399e-59	50
Solute carrier family 26 member 6	SLC26A6	3	3	3.8957e-06	4.3
Serine-threonine kinase receptor-associated protein	STRAP	16	16	4.3096e-239	52.1
Interferon alpha/beta receptor 1	IFNAR1	8	8	9.0189e-19	13.3
Aminoacylase-1	ACY1	3	3	1.0879e-06	5.7
Prostaglandin E synthase 3	PTGES3	6	6	4.6571e-14	35.6
Sorting nexin-11	SNX11	3	3	1.6553e-08	13.3
Abhydrolase domain-containing protein 14B	ABHD14B	5	5	2.9071e-18	25.7
6-phosphogluconate dehydrogenase, decarboxylating	PGD	23	23	0	51.6
E3 ubiquitin-protein ligase MGRN1	MGRN1	2	2	2.2801e-10	5.1
Serine/threonine-protein kinase 24;Serine/threonine-protein kinase 24 36 kDa subunit;Serine/threonine-protein kinase 24 12 kDa subunit	STK24	16	8	4.6374e-71	39.8
Procollagen-lysine,2-oxoglutarate 5-dioxygenase 1	PLOD1	30	30	0	47.4
Rab proteins geranylgeranyltransferase component A 1	CHM	4	4	2.7112e-09	6.9
Uncharacterized protein KIAA0528	KIAA0528	8	8	4.7309e-24	8.9
Probable palmitoyltransferase ZDHHC20	ZDHHC20	4	4	4.1991e-11	12.1
Annexin A7;Annexin	ANXA7	16	16	3.9578e-90	34.8
Heterogeneous nuclear ribonucleoprotein D0	HNRNPD	4	3	3.4545e-13	11
Ras GTPase-activating protein 1	RASA1	4	4	6.2292e-33	4.5
CD166 antigen	ALCAM	28	28	0	55.4
Macrophage-capping protein	CAPG	12	12	1.8387e-138	35.3
Protein lifeguard 3	TMBIM1	2	2	1.0367e-11	4.8
Serine incorporator 3	SERINC3	9	9	1.9306e-22	15
Polyubiquitin-C;Ubiquitin;Polyubiquitin-B;Ubiquitin;Ubiquitin-60S ribosomal protein L40;Ubiquitin;60S ribosomal protein L40	UBC;UBB;UBA52	10	1	0	83.9
Annexin A11;Annexin	ANXA11	15	15	2.3839e-55	30.3
Eukaryotic translation initiation factor 3 subunit D	EIF3D	4	4	3.0076e-21	9.5
Cytochrome b reductase 1	CYBRD1	4	4	2.8818e-73	18.5
ADP-ribosylation factor-like protein 1	ARL1	3	3	3.6597e-200	18.8
Heterogeneous nuclear ribonucleoproteins C1/C2	HNRNPC	2	2	8.0655e-137	6.9
Coatomer subunit beta	COPB2	11	11	9.0522e-151	13.4
26S proteasome non-ATPase regulatory subunit 5	PSMD5	4	4	6.3354e-20	9.1
Ras-related protein Ral-B	RALB	16	11	1.0688e-202	53.5
Protein FAM18B1;Protein FAM18B2	FAM18B2;FAM18B1;FAM18B2-CDRT4	2	2	7.5304e-06	9.8
Serine/threonine-protein kinase MST4	MST4	14	4	2.5675e-52	30.1
Pyridoxine-5-phosphate oxidase	PNPO	2	2	6.0547e-10	8.8
Galactokinase	GALK1	11	11	1.3354e-71	25.4
Lysosome-associated membrane glycoprotein 2	LAMP2	8	8	1.7653e-129	19
DNA mismatch repair protein Msh2	MSH2	5	5	2.0407e-26	4.6
Metalloreductase STEAP2	STEAP2	6	6	9.7307e-56	14.5
Protein disulfide-isomerase A6	PDIA6	4	4	1.4317e-44	11.5
Tetraspanin-9	TSPAN9	4	4	3.4671e-256	16.6
TBC1 domain family member 10A	TBC1D10A	8	8	8.9501e-19	18.5
GTP-binding nuclear protein Ran	RAN	15	15	1.9377e-290	48.5
Eukaryotic translation initiation factor 3 subunit C	EIF3CL;EIF3C	8	8	1.5869e-37	7.3
Septin-10	2015-09-10	4	3	1.3338e-13	6.1
Transcription elongation factor B polypeptide 2	TCEB2	6	6	4.8051e-17	39.1
Ubiquitin carboxyl-terminal hydrolase 24;Ubiquitin carboxyl-terminal hydrolase	USP24	2	2	4.2292e-19	0.6
HBS1-like protein	HBS1L	3	3	4.8618e-59	5.1
Receptor-type tyrosine-protein phosphatase alpha	PTPRA	15	13	4.749e-135	22.6
Protein phosphatase 1F	PPM1F	2	2	3.9806e-07	4.4
Tetraspanin-5	TSPAN5	2	2	7.8904e-10	11.2
Delta-aminolevulinic acid dehydratase	ALAD	8	8	2.3277e-79	31.2
Two pore calcium channel protein 1	TPCN1	3	3	1.9635e-06	4.2
Glyoxalase domain-containing protein 4	GLOD4	5	5	5.4052e-17	18.8
	CAST	5	5	9.6589e-16	6.9
Protein EVI2B	EVI2B	4	4	5.6685e-15	9.1
60S ribosomal protein L31	RPL31	2	2	6.1755e-50	12.3
Tumor necrosis factor receptor superfamily member 10B	TNFRSF10B	7	7	6.5973e-275	15.9
Sodium- and chloride-dependent glycine transporter 1;Transporter	SLC6A9	5	3	1.177e-63	9.3
Junctional adhesion molecule A	F11R	10	10	3.6486e-171	35
Ras-related protein R-Ras2	RRAS2	12	9	1.1932e-257	58.1
2,4-dienoyl-CoA reductase, mitochondrial	DECR1	6	6	7.7257e-44	20.6
Ephrin type-A receptor 4	EPHA4	7	4	6.2451e-32	7.7
Tumor necrosis factor alpha-induced protein 8	TNFAIP8	2	2	5.0624e-87	13.3
Phosphatidylinositol transfer protein beta isoform	PITPNB	13	12	1.0646e-56	59.3
Ubiquitin carboxyl-terminal hydrolase 7;Ubiquitin carboxyl-terminal hydrolase	USP7	2	2	3.8322e-24	1.7
H(+)/Cl(-) exchange transporter 3	CLCN3	7	6	1.5911e-21	7.1
Nucleosome assembly protein 1-like 1	NAP1L1	8	6	1.6661e-94	18.2
Renin receptor	ATP6AP2	4	4	0	12.3
	ATP1B1	12	1	4.233e-116	41
Cytoplasmic dynein 1 intermediate chain 2	DYNC1I2	6	6	6.6547e-147	11.3
Eukaryotic translation initiation factor 3 subunit K	EIF3K	3	3	2.9038e-28	15.6
N-acetylgalactosamine kinase	GALK2	2	2	0.00013351	3.5
Endophilin-B2	SH3GLB2	7	6	2.0397e-17	15.2
Serine/threonine-protein phosphatase 2A 56 kDa regulatory subunit epsilon isoform	PPP2R5E	7	5	5.2313e-40	18.6
Protein transport protein Sec24B	SEC24B	3	2	2.2047e-20	2.2
Neogenin	NEO1	28	28	1.3858e-172	26.3
Scavenger receptor class B member 1	SCARB1	9	9	7.6776e-37	18.5
Phosphoribosyl pyrophosphate synthase-associated protein 2	PRPSAP2	4	2	2.5563e-12	11.7
CB1 cannabinoid receptor-interacting protein 1	CNRIP1	6	6	4.5396e-17	45.7
Protein FAM176A	FAM176A	3	2	1.2024e-30	21.1
Hyccin	FAM126A	9	9	7.7988e-77	26.5
10 kDa heat shock protein, mitochondrial	HSPE1	2	2	4.2516e-11	20.6
Hematological and neurological expressed 1 protein	HN1	2	2	2.144e-11	26
Arf-GAP domain and FG repeat-containing protein 1	AGFG1	2	2	1.8028e-05	4.3
Protein MON2 homolog	MON2	4	4	5.8598e-32	2.1
Protein diaphanous homolog 1	DIAPH1	6	6	1.2253e-21	3.8
Spatacsin	SPG11	2	2	4.3224e-06	0.7
	CTDSP1	4	1	4.2967e-12	21.2
26S proteasome non-ATPase regulatory subunit 6	PSMD6	19	19	0	45.5
DNA-directed RNA polymerase II subunit RPB2;DNA-directed RNA polymerase	POLR2B	12	12	2.439e-80	11.4
N-alpha-acetyltransferase 50	NAA50	3	3	1.7447e-17	18.3
Insulin-like growth factor 1 receptor;Insulin-like growth factor 1 receptor alpha chain;Insulin-like growth factor 1 receptor beta chain;Tyrosine-protein kinase receptor	IGF1R	16	13	7.3052e-46	12.6
Transportin-3	TNPO3	4	4	7.968e-62	6
Paralemmin-2	PALM2	5	2	2.1999e-10	13.2
COP9 signalosome complex subunit 1	GPS1	7	7	9.5493e-26	14.1
Ras-related protein Rab-34	RAB34	19	19	2.4039e-87	56.6
Acylamino-acid-releasing enzyme	APEH	12	12	2.645e-202	17.9
Uncharacterized protein KIAA0195	KIAA0195	2	2	7.6317e-08	1.5
Protein NLRC3	NLRC3	3	3	6.6669e-06	2.8
FERM, RhoGEF and pleckstrin domain-containing protein 1	FARP1	18	18	3.098e-273	21.6
60S ribosomal protein L24	RPL24	6	6	4.0217e-33	29.3
Malcavernin	CCM2	15	15	8.8136e-284	32.9
Lipoma-preferred partner	LPP	3	3	2.1844e-07	6
CD63 antigen	CD63	7	7	1.7596e-154	26.9
Synaptophysin-like protein 1	SYPL1	3	3	3.4039e-64	11.2
Catenin delta-1	CTNND1	53	3	0	63.6
Syntaxin-16	STX16-NPEPL1;STX16	2	2	8.0747e-73	5.8
Butyrophilin subfamily 3 member A3	BTN3A3	18	9	1.0134e-113	36.3
Eukaryotic translation initiation factor 4 gamma 1	EIF4G1	18	15	1.4345e-167	11.5
Sodium bicarbonate cotransporter 3	SLC4A7	32	28	0	33.8
Interleukin-1 receptor-associated kinase 1	IRAK1	2	2	2.7061e-13	2.4
Target of Nesh-SH3	ABI3BP;DKFZp667H216	10	10	0	7.1
Calcium/calmodulin-dependent protein kinase type II subunit delta	CAMK2D	15	10	1.3184e-285	27.4
PDZ and LIM domain protein 5	PDLIM5	3	3	7.6919e-12	5.8
Eukaryotic translation initiation factor 4E	EIF4E	4	4	2.7187e-28	16.3
Claudin domain-containing protein 1	CLDND1	6	6	3.5784e-74	24.6
Cysteine-rich hydrophobic domain 2 protein	CHIC2	3	3	9.7513e-06	14.5
Histidine--tRNA ligase, cytoplasmic	HARS	10	6	1.4563e-31	20.2
Septin-11	2015-09-11	7	6	5.8159e-29	15.7
Protein transport protein Sec31A	SEC31A	22	21	0	18
Colorectal mutant cancer protein	MCC	3	3	3.1841e-06	3.3
Phosphoacetylglucosamine mutase	PGM3	6	6	5.817e-17	9.5
Cytochrome b5 type B	CYB5B	2	2	1.1757e-05	10.7
Collagen alpha-1(XII) chain	COL12A1	62	61	0	21.4
Serine incorporator 5	SERINC5	2	2	3.4685e-08	4.2
	TPM1	11	1	1.1399e-157	25
Transcription elongation factor B polypeptide 1	TCEB1	5	5	1.4787e-25	35.7
Copper transport protein ATOX1	ATOX1	4	4	2.1115e-11	43.8
Prefoldin subunit 1	PFDN1	4	4	2.3786e-11	28.7
Tubulin-specific chaperone A	TBCA	12	12	1.168e-34	64.7
AP-3 complex subunit beta-1	AP3B1	11	11	6.0814e-62	9.9
Acyl-protein thioesterase 1	LYPLA1	4	4	2.1886e-09	20
COP9 signalosome complex subunit 6	COPS6	6	6	4.5612e-18	25.7
Switch-associated protein 70	SWAP70	5	5	2.6061e-13	7.9
Epsin-2	EPN2	3	3	3.018e-13	4.7
Ankycorbin	RAI14	6	6	9.0067e-20	6.9
AP-1 complex subunit mu-1	AP1M1	5	5	2.3179e-15	12.1
HLA class I histocompatibility antigen, B-44 alpha chain;HLA class I histocompatibility antigen, B-47 alpha chain;HLA class I histocompatibility antigen, B-40 alpha chain;HLA class I histocompatibility antigen, B-13 alpha chain	HLA-B	29	4	0	55.4
Protein transport protein Sec24C	SEC24C	10	9	1.5596e-78	10.4
Transketolase	TKT	24	24	0	46
60S ribosomal protein L14	RPL14	6	6	2.8919e-79	28.4
CD44 antigen	CD44	16	16	0	16.6
Major facilitator superfamily domain-containing protein 2A	MFSD2A	3	3	1.6252e-05	5.9
Septin-7	2015-09-07	9	9	1.3772e-58	22
40S ribosomal protein S24	RPS24	3	3	1.1975e-83	10.4
Receptor-type tyrosine-protein phosphatase mu	PTPRM	7	5	3.8986e-26	5
Ubiquitin-like modifier-activating enzyme 5	UBA5	2	2	3.6649e-84	5.4
Solute carrier family 43 member 3	SLC43A3	6	6	9.989e-56	9.3
Syntaxin-binding protein 2	STXBP2	4	4	2.2125e-09	7
Calcium-transporting ATPase type 2C member 1	ATP2C1	2	2	2.4451e-06	1.8
	HLA-DPB1	8	1	3.2926e-38	22.9
Translation initiation factor eIF-2B subunit delta	EIF2B4	5	5	2.1687e-66	11.9
Heat shock 70 kDa protein 4L	HSPA4L	12	9	3.4587e-69	14.1
Protein EFR3 homolog B	EFR3B	8	7	3.146e-32	13.7
	ITGA2	37	1	0	44.6
WD repeat-containing protein 87	WDR87	2	2	7.4947e-06	0.8
Pericentriolar material 1 protein	PCM1	2	2	6.8711e-22	0.8
Aspartyl aminopeptidase	DNPEP	7	7	1.1937e-216	18.3
Serine/threonine-protein kinase MARK2	MARK2	11	7	1.4576e-32	14.3
Rab GDP dissociation inhibitor beta	GDI2	39	29	0	78.6
Casein kinase II subunit alpha	CSNK2A1	3	3	3.5906e-27	10.2
CUB and sushi domain-containing protein 2	CSMD2	6	6	7.9883e-29	1.8
Cyclin-dependent kinase 14	CDK14	4	2	9.3515e-45	8.3
WD repeat-containing protein 20	WDR20	6	6	2.2209e-19	11.7
Calpain-5	CAPN5	20	20	1.2815e-207	31.9
Latent-transforming growth factor beta-binding protein 1	LTBP1	12	12	2.9944e-150	10.2
MAGUK p55 subfamily member 2	MPP2	26	23	1.1368e-131	45.6
Microtubule-associated protein;Microtubule-associated protein 4	MAP4	4	4	2.1786e-21	1.9
Cytoplasmic FMR1-interacting protein 2	CYFIP2	32	8	5.7192e-250	26.9
Kinesin light chain 1	KLC1	14	9	3.3978e-115	19.1
Adenylate cyclase type 8	ADCY8	22	22	1.6998e-173	19.5
Unconventional myosin-VI	MYO6	2	2	1.8385e-09	1.6
Abl interactor 2	ABI2	11	7	7.6736e-31	24.8
Disintegrin and metalloproteinase domain-containing protein 23	ADAM23	2	2	1.5677e-08	3.5
Integrin alpha-V;Integrin alpha-V heavy chain;Integrin alpha-V light chain	ITGAV	64	64	0	58.3
Dynactin subunit 1	DCTN1;DKFZp686E0752	14	14	0	11.9
Nascent polypeptide-associated complex subunit alpha	NACA	2	2	7.7679e-14	1.3
Gamma-tubulin complex component 5	TUBGCP5	4	4	2.2434e-25	3.8
Anoctamin-6	ANO6	23	23	0	28.2
Kinesin-like protein KIF2A	KIF2A	4	4	9.875e-19	7.2
Protein FAM65A	FAM65A	11	11	5.034e-43	9.4
Histone-binding protein RBBP7;Histone-binding protein RBBP4	RBBP7;RBBP4	5	5	4.1599e-18	9.2
Interferon-induced, double-stranded RNA-activated protein kinase	EIF2AK2	3	3	1.1324e-12	5.6
Asparagine synthetase [glutamine-hydrolyzing];Asparagine synthetase	ASNS	22	22	0	42.2
Farnesyl pyrophosphate synthase	FDPS	7	7	1.0174e-30	18.6
Protein LAP2	ERBB2IP	37	36	1.0993e-126	30.8
	COL6A3	205	1	0	70.3
Golgi SNAP receptor complex member 1	GOSR1	4	4	2.1498e-14	16
Heterogeneous nuclear ribonucleoprotein H;Heterogeneous nuclear ribonucleoprotein H, N-terminally processed	HNRNPH1	7	2	1.9937e-163	15.9
Structural maintenance of chromosomes protein 4;Structural maintenance of chromosomes protein	SMC4	10	10	5.2595e-57	8.2
Ribonucleoside-diphosphate reductase large subunit;Ribonucleoside-diphosphate reductase	RRM1	11	11	4.6505e-31	13.6
H(+)/Cl(-) exchange transporter 7	CLCN7	3	3	2.0038e-07	3.1
Unconventional myosin-Ib	MYO1B	47	43	0	45
WD repeat-containing protein 6	WDR6	6	6	5.1963e-35	7.1
Cystathionine gamma-lyase	CTH	5	5	2.7226e-96	15.6
Dystonin	DST	4	4	2.6363e-20	0.4
Lanosterol synthase	LSS	7	7	2.6484e-31	9.8
Exportin-7	XPO7	15	15	4.9438e-278	15.1
Neuropilin-1	NRP1	40	40	0	53.4
Disco-interacting protein 2 homolog A	DIP2A	18	11	1.7869e-81	13.7
Inactive tyrosine-protein kinase 7	PTK7	24	24	1.9167e-119	25
AP2-associated protein kinase 1	AAK1	2	2	3.6207e-08	2.2
Microtubule-associated protein 1A;MAP1 light chain LC2	MAP1A	4	3	2.4364e-63	1.3
Bifunctional protein NCOAT;Protein O-GlcNAcase;Histone acetyltransferase	MGEA5	2	2	2.9154e-08	2.3
5-AMP-activated protein kinase subunit gamma-2	PRKAG2	6	3	5.1524e-39	11.2
COP9 signalosome complex subunit 8	COPS8	2	2	2.3671e-06	13.9
Insulin-like growth factor-binding protein complex acid labile subunit	IGFALS	2	2	7.8149e-21	3.4
Cold shock domain-containing protein E1	CSDE1	22	22	1.4256e-214	27.5
Caldesmon	CALD1	3	3	3.6645e-09	6.1
Neuroendocrine convertase 1	PCSK1	2	2	2.3567e-11	2.4
Microtubule-associated protein RP/EB family member 2	MAPRE2	6	5	6.0269e-50	20.8
Lysosomal acid phosphatase	ACP2	5	5	2.3019e-21	11.6
	EPB41L2	56	1	0	54.2
	CTNND1	51	1	0	62
Inactive serine protease PAMR1	PAMR1	10	10	6.9765e-37	13.9
Tyrosine-protein kinase Blk	BLK	5	5	5.331e-13	9.9
Glycogen phosphorylase, liver form;Phosphorylase	PYGL	8	2	1.223e-62	9
Serine/threonine-protein phosphatase 6 regulatory subunit 3	PPP6R3	3	3	2.48e-32	3.5
Protein arginine N-methyltransferase 1	PRMT1	11	11	7.0099e-274	29.6
Molybdopterin synthase sulfur carrier subunit	MOCS2	2	2	8.5999e-07	21.6
Hypoxia up-regulated protein 1	HYOU1	10	10	0	8.6
	NCAM1	26	1	1.2977e-272	34.8
Puromycin-sensitive aminopeptidase	NPEPPS	22	22	3.1814e-100	25.2
60S ribosomal protein L27a	RPL27A	3	3	1.1746e-30	19.6
Non-receptor tyrosine-protein kinase TYK2;Tyrosine-protein kinase	TYK2	22	21	2.0652e-75	20.9
Ubiquitin carboxyl-terminal hydrolase 47;Ubiquitin carboxyl-terminal hydrolase	USP47	3	3	6.561e-22	2.6
Disintegrin and metalloproteinase domain-containing protein 15	ADAM15	6	6	2.8329e-62	8.2
CD59 glycoprotein	CD59	7	7	1.3316e-89	27.7
Cysteine and glycine-rich protein 1	CSRP1	3	3	7.4109e-22	16.6
Splicing factor 3B subunit 2	SF3B2	2	2	4.1268e-24	2.1
Histone-lysine N-methyltransferase MLL;MLL cleavage product N320;MLL cleavage product C180	MLL	2	2	7.8306e-05	0.5
Ras GTPase-activating-like protein IQGAP3	IQGAP3	17	13	3.7753e-76	11.3
Olfactomedin-like protein 2B	OLFML2B	3	3	1.0879e-06	4.7
Phosphatidylinositol transfer protein alpha isoform	PITPNA	8	7	4.1544e-19	24.4
Protocadherin-7	PCDH7	19	19	4.7447e-104	18.9
Serine/threonine-protein phosphatase 2A 56 kDa regulatory subunit gamma isoform;Serine/threonine-protein phosphatase 2A 56 kDa regulatory subunit delta isoform	PPP2R5C;PPP2R5D	5	3	1.4178e-37	10.8
Receptor-type tyrosine-protein phosphatase delta	PTPRD	4	1	2.0021e-17	1.9
Mothers against decapentaplegic homolog 5;Mothers against decapentaplegic homolog 1	SMAD5;SMAD1	8	6	7.9848e-69	22.6
tRNA methyltransferase 112 homolog	TRMT112	3	3	1.5553e-11	26.4
Protein C10	C12orf57	3	3	9.8067e-24	38.9
Transmembrane glycoprotein NMB	GPNMB	2	2	1.379e-15	4.2
Prostaglandin reductase 1	PTGR1	4	4	5.8754e-11	13.1
Importin subunit alpha;Importin subunit alpha-7;Importin subunit alpha-6	KPNA6;KPNA5	8	4	1.0218e-103	16.5
Ubiquitin thioesterase OTUB1	OTUB1	5	5	1.6357e-28	18.5
V-type proton ATPase subunit d 1	ATP6V0D1	4	4	2.1729e-10	9.9
Exostosin-like 2;Processed exostosin-like 2	EXTL2	4	4	7.1049e-106	12.7
4F2 cell-surface antigen heavy chain	SLC3A2	34	34	0	58.8
Amyloid-like protein 2	APLP2	5	4	7.0382e-40	8.1
Gephyrin;Molybdopterin adenylyltransferase;Molybdopterin molybdenumtransferase	GPHN	4	4	6.7733e-25	6.1
Malate dehydrogenase;Malate dehydrogenase, cytoplasmic	MDH1	12	12	8.2285e-139	40.9
Cell adhesion molecule 1	CADM1	8	8	4.0796e-86	18.5
SEC23-interacting protein	SEC23IP	10	10	8.4107e-83	11.8
Glycolipid transfer protein	GLTP	6	6	7.0071e-35	26.8
Gelsolin	GSN	23	6	2.2353e-209	28.8
Neuropilin-2	NRP2	25	25	1.0119e-147	27.8
Semaphorin-3C	SEMA3C	4	4	6.8846e-120	5.3
COP9 signalosome complex subunit 7a	COPS7A	3	3	3.4039e-16	13.1
Very long-chain specific acyl-CoA dehydrogenase, mitochondrial	ACADVL	12	12	0	20.4
Teneurin-2	ODZ2	19	12	1.9565e-52	6.6
Dynactin subunit 2	DCTN2	9	9	2.325e-74	25.9
Tight junction protein ZO-2	TJP2	2	2	1.9707e-07	1.1
Protein transport protein Sec23A	SEC23A	9	9	1.0321e-44	12.3
Sodium/potassium-transporting ATPase subunit alpha-1	ATP1A1	63	43	0	55.5
Protocadherin-1	PCDH1	9	9	2.8126e-36	10.6
Protein flightless-1 homolog	FLII	5	5	3.8294e-28	4.3
Protein wntless homolog	WLS;GPR177	16	16	8.0273e-71	24
Gamma-tubulin complex component 2	TUBGCP2	16	16	3.5811e-234	17.8
V-type proton ATPase 116 kDa subunit a isoform 1	ATP6V0A1	5	4	1.964e-11	6.3
Serine/threonine-protein kinase 4;Serine/threonine-protein kinase 4 37kDa subunit;Serine/threonine-protein kinase 4 18kDa subunit	STK4	2	1	6.2053e-10	4.9
Interferon gamma receptor 1	IFNGR1	3	3	1.174e-07	5.9
Serine/threonine-protein kinase MRCK alpha	CDC42BPA	33	29	9.0758e-110	20.5
Arylamine N-acetyltransferase 1	NAT1	2	2	9.5945e-09	5.1
Partitioning defective 3 homolog	PARD3	2	2	1.5839e-06	1.5
Coiled-coil domain-containing protein 132	CCDC132	2	2	3.0782e-07	2.4
Tyrosine-protein kinase JAK2;Tyrosine-protein kinase	JAK2	16	15	2.8357e-41	15.1
CD320 antigen	CD320	2	2	3.0165e-21	7.1
Unconventional myosin-Ic	MYO1C	67	64	0	60.2
	CLTA	9	1	4.3969e-71	37.3
Butyrophilin subfamily 3 member A2	BTN3A2	12	5	1.2576e-62	38
Ethanolamine-phosphate cytidylyltransferase	PCYT2	4	4	5.127e-52	15.7
Active breakpoint cluster region-related protein	ABR	19	16	2.002e-80	23.5
Dipeptidyl peptidase 3	DPP3	5	5	4.7089e-15	7.9
Nucleosome assembly protein 1-like 4	NAP1L4b;NAP1L4	6	4	4.1547e-19	13.2
Ephrin type-A receptor 5	EPHA5	8	2	4.307e-26	7
CAD protein;Glutamine-dependent carbamoyl-phosphate synthase;Aspartate carbamoyltransferase;Dihydroorotase	CAD	52	52	0	25.9
Phosphatidylinositol-binding clathrin assembly protein	PICALM	9	9	1.4747e-75	16.7
Kinesin-like protein KIF13B	KIF13B	11	9	2.9303e-64	6.6
LIM domain and actin-binding protein 1	LIMA1	2	2	1.0945e-07	3.4
UPF0160 protein MYG1, mitochondrial	C12orf10	5	5	6.0099e-24	14.9
Heterogeneous nuclear ribonucleoprotein A1;Heterogeneous nuclear ribonucleoprotein A1-like 2	HNRNPA1;HNRNPA1L2	3	3	3.9566e-26	11.8
Plexin-A1	PLXNA1	78	56	0	44.7
SWI/SNF complex subunit SMARCC2	SMARCC2	2	2	7.5728e-05	1.8
Cyclin-dependent kinase 4	CDK4	3	2	9.9885e-45	10.9
Tensin-like C1 domain-containing phosphatase	TENC1	6	5	1.0862e-22	4.8
Density-regulated protein	DENR	2	2	3.1293e-06	8.1
Tubulin beta chain	TUBB	27	6	0	64
Sodium-coupled neutral amino acid transporter 1	SLC38A1	11	11	7.8685e-94	21.1
DCC-interacting protein 13-beta	APPL2	2	2	4.5697e-10	4.2
Vacuolar protein sorting-associated protein 29	VPS29	6	6	4.8893e-84	29.9
Serine/threonine-protein phosphatase PP1-gamma catalytic subunit;Serine/threonine-protein phosphatase	PPP1CC	11	1	1.1671e-171	32.2
HLA class II histocompatibility antigen, DR alpha chain	HLA-DRA	5	5	1.5562e-117	21.7
Ras-related protein Rab-5C	RAB5C	11	8	4.3642e-265	51.8
Myosin light polypeptide 6	MYL6	9	9	5.4798e-78	38.2
Anion exchange protein 2	SLC4A2	25	25	1.0402e-267	27.6
Unconventional myosin-Va	MYO5A	8	7	1.204e-23	5.4
TRIO and F-actin-binding protein	TRIOBP	2	2	3.4137e-07	0.9
60S ribosomal protein L32	RPL32	7	7	7.1025e-40	40.5
Neurofascin	NFASC	18	18	1.0735e-99	15.7
60S ribosomal protein L10;60S ribosomal protein L10-like	RPL10;RPL10L	9	9	1.9114e-70	30.4
Hereditary hemochromatosis protein	HFE	2	2	2.454e-06	7.2
Reticulon-4	RTN4	6	6	8.1545e-96	20.6
Insulin-like growth factor 2 mRNA-binding protein 2	IGF2BP2	6	3	4.5598e-36	10.1
Synaptotagmin-like protein 4	SYTL4	10	10	4.9154e-191	18
GTPase-activating protein and VPS9 domain-containing protein 1	GAPVD1	2	2	4.3074e-09	1.6
G protein-coupled receptor kinase 6	GRK6	6	3	4.1297e-19	15.1
Coiled-coil domain-containing protein 93	CCDC93	4	4	5.2215e-29	6.5
Syntaxin-3	STX3	5	5	1.718e-12	16.3
Trans-Golgi network integral membrane protein 2	TGOLN2	4	4	4.6243e-14	7.9
Vesicle-associated membrane protein 2	VAMP2	5	2	1.1642e-241	59.3
Actin-related protein 2/3 complex subunit 4	ARPC4;ARPC4-TTLL3	9	9	2.421e-131	58.3
AP-1 complex subunit beta-1	AP1B1	21	3	0	21.4
Ras GTPase-activating protein 2	RASA2	5	5	3.6095e-18	6.6
Gasdermin-D	GSDMD	2	2	9.9283e-06	5.6
Sushi repeat-containing protein SRPX	SRPX	15	15	0	37.9
Tight junction protein ZO-1	TJP1	3	3	2.947e-14	1.6
Hemoglobin subunit alpha	HBA1;HBA2	6	2	1.1144e-62	32.4
Cadherin-4	CDH4	5	4	4.2793e-48	6.8
Polypeptide N-acetylgalactosaminyltransferase 2;Polypeptide N-acetylgalactosaminyltransferase 2 soluble form	GALNT2	10	10	9.9616e-36	19.1
Tubulin alpha-1A chain;Tubulin alpha-3C/D chain	TUBA1A;TUBA3C	25	1	0	61.4
60S ribosomal protein L18	RPL18	4	4	6.7714e-199	17
Stonin-2	STON2	9	9	2.2718e-29	10.4
Acylphosphatase;Acylphosphatase-1	ACYP1	3	3	5.0791e-08	23.3
Proteasome subunit alpha type;Proteasome subunit alpha type-6	PSMA6	9	9	0	44
Laminin subunit beta-1	LAMB1	47	47	0	21.7
Protein PRRC1	PRRC1	4	4	2.2294e-55	11.2
Disintegrin and metalloproteinase domain-containing protein 22	ADAM22	5	5	5.3296e-15	6.5
Protein GPR107	GPR107	2	2	4.0446e-13	3.5
T-complex protein 1 subunit theta	CCT8	28	28	1.8124e-132	55.5
Tetratricopeptide repeat protein 7A	TTC7A	12	12	1.2178e-38	14.9
Integrin alpha-6;Integrin alpha-6 heavy chain;Integrin alpha-6 light chain	ITGA6	3	3	1.5498e-05	2.7
Rap1 GTPase-GDP dissociation stimulator 1	RAP1GDS1	11	11	3.4763e-37	19.8
Profilin	PFN2	10	5	9.4351e-69	44.7
Protein TFG	TFG	11	11	3.3507e-188	32.8
Xaa-Pro aminopeptidase 1	XPNPEP1	10	9	7.5176e-42	15.3
	SDCBP	20	3	0	74.2
Protein disulfide-isomerase A3	PDIA3	11	11	1.0509e-110	18.4
Dynamin-1-like protein	DNM1L	6	6	1.7548e-179	10.2
Multivesicular body subunit 12B	FAM125B	4	4	1.456e-19	15.4
Dynein heavy chain 8, axonemal	DNAH8	3	3	3.7431e-16	0.6
40S ribosomal protein S27;40S ribosomal protein S27-like	RPS27L	3	1	3.8345e-47	32
Probable ATP-dependent RNA helicase DDX17	DDX17	8	4	1.6956e-76	11.8
Target of rapamycin complex subunit LST8	MLST8	3	3	7.3067e-10	12.9
Protein spinster homolog 1	SPNS1	2	2	7.0901e-37	3.8
Mannose-6-phosphate isomerase	MPI	2	2	8.1581e-08	6.6
Hydroxyacylglutathione hydrolase, mitochondrial	HAGH	3	3	1.397e-06	10.7
Obscurin	OBSCN	3	3	6.7758e-07	0.4
Gamma-aminobutyric acid receptor-associated protein	GABARAP	5	1	3.0567e-35	34.2
Sorting nexin-18	SNX18	7	7	2.6947e-38	12.1
Putative ATP-dependent RNA helicase DHX30	DHX30	2	2	7.469e-42	2
Protein-L-isoaspartate O-methyltransferase;Protein-L-isoaspartate(D-aspartate) O-methyltransferase	PCMT1	9	9	1.0159e-170	40.9
	ITGA7	34	1	0	34
Casein kinase I isoform delta;Casein kinase I isoform epsilon	CSNK1D;CSNK1E	2	2	5.5887e-06	5.6
Ubiquitin carboxyl-terminal hydrolase 46	USP46	3	3	4.0958e-07	7.9
Protein EFR3 homolog A	EFR3A	27	26	1.494e-179	36.2
Rho GTPase-activating protein 28	ARHGAP28	2	2	6.9793e-06	2.9
ATP-dependent RNA helicase DDX19A;ATP-dependent RNA helicase DDX19B	DDX19A;DDX19B	5	5	1.2749e-31	10.3
Vesicle-fusing ATPase	NSF	37	37	1.6627e-176	47
Adapter molecule crk	CRK	3	3	1.1025e-09	10.9
TOM1-like protein 1	TOM1L1	6	6	1.8788e-44	16.8
Basigin	BSG	12	12	0	34.7
Poly(rC)-binding protein 2	PCBP2	8	4	7.2942e-235	28.8
Epsin-3	EPN3	2	1	1.4903e-06	3.5
Phosphatidylinositol 4-kinase alpha	PI4KA	59	59	0	31.6
26S proteasome non-ATPase regulatory subunit 9	PSMD9	5	5	9.6219e-17	22.9
Cadherin-13	CDH13	17	17	0	26.8
Cyclin-dependent kinase 16	CDK16	4	2	3.9398e-46	6.3
TBC1 domain family member 8B	TBC1D8B	7	7	2.4102e-26	6
Probable G-protein coupled receptor 176	GPR176	6	6	1.4733e-33	13.6
Copper chaperone for superoxide dismutase	CCS	2	2	0.00011646	10.2
Protein transport protein Sec16A	SEC16A	10	10	0	4.3
Protein phosphatase 1A;Protein phosphatase 1B	PPM1A;PPM1B	2	2	9.5006e-06	4.2
Semaphorin-4B	SEMA4B	3	3	6.6503e-07	3.7
Alpha-parvin	PARVA	14	11	5.5915e-121	33.7
MAP/microtubule affinity-regulating kinase 3;Serine/threonine-protein kinase MARK1	MARK3;MARK1	5	1	5.4517e-21	4.5
Fascin	FSCN1	17	17	8.4638e-67	29.6
Integrin alpha-7;Integrin alpha-7 heavy chain;Integrin alpha-7 light chain;Integrin alpha-7 70 kDa form	ITGA7	36	3	0	35.5
6-phosphofructokinase, muscle type	PFKM	18	15	8.3575e-158	25.3
E3 ubiquitin-protein ligase listerin	LTN1	4	4	1.6915e-128	2.5
3-mercaptopyruvate sulfurtransferase;Sulfurtransferase	MPST	7	7	6.2619e-93	21.8
Probable E3 ubiquitin-protein ligase MYCBP2	MYCBP2	41	41	6.205e-262	10.1
Obg-like ATPase 1	OLA1	8	8	8.203e-63	20
Prostamide/prostaglandin F synthase	FAM213B	5	5	1.8535e-59	24.1
Glucosylceramidase	GBA	8	8	0	13.2
Eukaryotic peptide chain release factor GTP-binding subunit ERF3A	GSPT1	10	3	5.2579e-32	14.6
PH and SEC7 domain-containing protein 3	PSD3	20	20	1.4587e-76	22.2
BRISC and BRCA1-A complex member 1	BABAM1	2	2	1.9139e-08	4.6
Inositol monophosphatase 1	IMPA1	2	2	2.4952e-08	6.2
Tubulin-specific chaperone D	TBCD	12	12	5.9641e-78	11.6
Trafficking protein particle complex subunit 8	TRAPPC8	2	2	2.7632e-15	1.3
F-box/LRR-repeat protein 20	FBXL20	2	2	2.5234e-10	4.6
Probable ATP-dependent RNA helicase DDX5	DDX5	12	8	5.743e-86	19.4
60S ribosomal protein L19	RPL19	8	8	8.9349e-174	35.7
Serine/arginine-rich splicing factor 1	SRSF1	2	2	2.1777e-59	9.1
NSFL1 cofactor p47	NSFL1C	5	5	3.8743e-23	18.3
60S ribosomal protein L17	RPL17	5	5	1.9883e-124	19.7
Myosin regulatory light chain 12B;Myosin regulatory light chain 12A;Myosin regulatory light polypeptide 9	MYL12B;MYL12A;MYL9	8	8	6.4305e-33	39.5
Tyrosine-protein kinase Yes	YES1	21	11	1.9832e-185	42.2
Ubiquitin carboxyl-terminal hydrolase 14;Ubiquitin carboxyl-terminal hydrolase	USP14	7	7	1.871e-27	15.4
Protein phosphatase methylesterase 1	PPME1	4	4	1.3837e-10	10.5
Dystrobrevin alpha	DTNA	10	10	3.3857e-96	15.9
Cullin-4B	CUL4B	19	10	5.0932e-108	21.5
ATP-dependent RNA helicase DDX39A;Spliceosome RNA helicase DDX39B	DDX39A;DDX39B;DDX39;BAT1	14	14	5.935e-126	33.3
PDZ and LIM domain protein 1	PDLIM1	4	4	1.2027e-13	15.8
Cytosolic acyl coenzyme A thioester hydrolase	ACOT7	11	11	3.9092e-95	33.7
Synaptosomal-associated protein 23	SNAP23	15	15	1.0315e-236	69.2
AH receptor-interacting protein	AIP	5	5	3.4101e-16	18.5
Syntaxin-binding protein 3	STXBP3	41	41	0	67.1
Ras-related protein Rab-27B	RAB27B	13	11	4.2635e-97	51.4
Galectin-8	LGALS8	6	6	1.3118e-16	19.6
26S proteasome non-ATPase regulatory subunit 11	PSMD11	17	17	0	37
26S proteasome non-ATPase regulatory subunit 12	PSMD12	17	17	0	39.9
Membrane-associated progesterone receptor component 1	PGRMC1	3	3	3.2718e-23	11.8
Chloride intracellular channel protein 1	CLIC1	15	15	5.608e-185	69.7
Sulfhydryl oxidase 1	QSOX1	7	7	3.536e-127	9.4
Neural Wiskott-Aldrich syndrome protein	WASL	5	5	6.0478e-10	8.9
Importin-5	IPO5	21	21	6.6097e-266	21.7
C-C chemokine receptor-like 2	CCRL2	3	3	2.1548e-09	6.4
Insulin-like growth factor 2 mRNA-binding protein 3	IGF2BP3	7	4	4.4485e-49	11.6
RNA 3-terminal phosphate cyclase	RTCD1	3	3	3.2166e-45	7.9
Agrin	AGRN	29	29	0	17.1
Exocyst complex component 5	EXOC5	6	6	5.9414e-22	9.3
Butyrophilin subfamily 3 member A1	BTN3A1	12	5	1.147e-48	23.4
26S proteasome non-ATPase regulatory subunit 14	PSMD14	10	10	3.3086e-252	38.1
Myc box-dependent-interacting protein 1	BIN1	4	2	1.423e-13	6.4
Importin subunit alpha-3	KPNA3	4	2	7.0202e-10	7.7
Serine/threonine-protein kinase 25	STK25	9	4	2.5248e-28	19.7
Krev interaction trapped protein 1	KRIT1	21	21	1.4571e-154	30
Syntenin-1	SDCBP	22	5	0	83.9
ATP-dependent RNA helicase DDX3X;ATP-dependent RNA helicase DDX3Y	DDX3X;DDX3Y	24	23	0	40.8
Pirin	PIR	5	5	9.3761e-11	17.9
Importin subunit alpha-4	KPNA4	4	2	5.9913e-128	8.6
Serine/threonine-protein phosphatase 6 catalytic subunit	PPP6C	6	6	3.6086e-24	20.7
Pyridoxal kinase	PDXK	7	7	9.5385e-219	29.8
Lipid phosphate phosphohydrolase 3	PPAP2B	6	6	8.662e-43	19.9
Coatomer subunit epsilon	COPE	4	4	1.8581e-233	20.8
AP-3 complex subunit delta-1	AP3D1	3	3	1.3833e-14	3.3
Torsin-1B	TOR1B	3	3	2.582e-106	10.4
Disintegrin and metalloproteinase domain-containing protein 10	ADAM10	32	32	0	45.3
Integrin beta-1-binding protein 1	ITGB1BP1	5	5	6.0407e-20	29.5
Programmed cell death protein 5	PDCD5	5	5	3.3614e-15	36.8
Protein arginine N-methyltransferase 5;Protein arginine N-methyltransferase 5, N-terminally processed	PRMT5	4	4	1.0378e-33	7.7
Na(+)/H(+) exchange regulatory cofactor NHE-RF1	SLC9A3R1	16	16	4.1878e-55	46.1
Tripeptidyl-peptidase 1	TPP1	6	6	0	11.7
Transportin-2	TNPO2	8	3	3.7002e-46	9.7
Proteasome subunit alpha type-7	PSMA7	14	14	0	63.3
Secretory carrier-associated membrane protein 3	SCAMP3	14	14	0	40.6
Tax1-binding protein 3	TAX1BP3	4	4	5.1579e-44	45.2
PDZ domain-containing protein GIPC1	GIPC1	14	14	9.9865e-122	51.1
Inhibitor of nuclear factor kappa-B kinase subunit beta	IKBKB	2	1	1.7408e-45	2.8
Regulator of G-protein signaling 12	RGS12	3	3	3.2098e-15	1.9
Peripheral plasma membrane protein CASK	CASK	36	36	0	39.1
Hepatocyte growth factor-regulated tyrosine kinase substrate	HGS	18	18	6.5112e-62	19
Cyclin-G-associated kinase	GAK	3	3	3.4778e-80	3
Exportin-1	XPO1	20	20	1.3181e-118	20.1
TATA-binding protein-associated factor 172	BTAF1	2	2	1.0394e-12	1.2
Plexin-B2	PLXNB2	79	79	0	51.6
Phosphoribosylformylglycinamidine synthase	PFAS	7	7	4.3059e-107	6.2
Inhibitor of nuclear factor kappa-B kinase subunit alpha	CHUK	3	2	3.0142e-18	4.8
Niemann-Pick C1 protein	NPC1	6	6	1.0875e-184	5.9
Secretory carrier-associated membrane protein 1	SCAMP1	8	8	1.5416e-98	27.8
Secretory carrier-associated membrane protein 2	SCAMP2	6	6	4.2134e-207	18.8
Actin-related protein 2/3 complex subunit 1B	ARPC1B	15	14	1.1632e-156	39.2
Actin-related protein 2/3 complex subunit 2	ARPC2	14	14	5.5124e-65	40.7
Actin-related protein 2/3 complex subunit 3	ARPC3	9	9	5.6595e-81	44.4
Membrane-associated progesterone receptor component 2	PGRMC2	2	2	1.3484e-15	7.2
Prefoldin subunit 6	PFDN6	2	2	2.9843e-06	15.5
Laminin subunit alpha-5	LAMA5	68	67	0	20.2
Protein RER1	RER1	3	3	3.9274e-15	18.9
Surfeit locus protein 4	SURF4	6	6	4.7212e-119	27.5
Neural cell adhesion molecule 2	NCAM2	29	29	3.9234e-138	39.9
Syntaxin-7	STX7	6	6	3.8509e-39	29.5
Monocarboxylate transporter 4	SLC16A3	14	14	0	34
Multidrug resistance-associated protein 4	ABCC4	29	29	8.9653e-187	22.6
Prolyl 4-hydroxylase subunit alpha-2	P4HA2	10	10	0	21.7
Synaptobrevin homolog YKT6	YKT6	20	20	6.4079e-240	82.8
Actin-related protein 2/3 complex subunit 5	ARPC5	5	4	1.6283e-20	40.4
Intermediate conductance calcium-activated potassium channel protein 4	KCNN4	7	7	0	12.6
Putative pre-mRNA-splicing factor ATP-dependent RNA helicase DHX15	DHX15	14	14	1.5391e-137	15.1
Zinc finger ZZ-type and EF-hand domain-containing protein 1	ZZEF1	22	22	1.3279e-290	7.7
Leucine-rich repeat transmembrane protein FLRT2	FLRT2	7	7	7.7853e-52	13.3
U4/U6 small nuclear ribonucleoprotein Prp4	PRPF4	2	2	9.0866e-47	4
D-3-phosphoglycerate dehydrogenase	PHGDH	19	19	0	42
Disintegrin and metalloproteinase domain-containing protein 12	ADAM12	4	4	5.0914e-29	3
G-protein coupled receptor 39	GPR39	5	5	2.7148e-26	11.9
Cytoplasmic dynein 1 light intermediate chain 2	DYNC1LI2	5	4	1.2217e-161	14
26S proteasome non-ATPase regulatory subunit 3	PSMD3	27	27	0	44.6
Adenylate cyclase type 6;Adenylate cyclase type 5	ADCY6;ADCY5	7	7	3.0698e-32	5.8
Eukaryotic translation elongation factor 1 epsilon-1	EEF1E1	4	4	2.2543e-144	24.1
Thioredoxin-like protein 1	TXNL1	6	6	1.1131e-16	26.6
Tumor protein D54	TPD52L2	5	5	1.5075e-182	27.5
Acidic fibroblast growth factor intracellular-binding protein	FIBP	4	4	2.1643e-13	12.9
Eukaryotic translation initiation factor 4 gamma 3	EIF4G3	4	1	4.2602e-27	2.7
Peptidyl-prolyl cis-trans isomerase H;Peptidyl-prolyl cis-trans isomerase	PPIH	3	3	7.5627e-07	18.1
Aflatoxin B1 aldehyde reductase member 2	AKR7A2	8	8	1.5644e-53	22.8
Band 4.1-like protein 2	EPB41L2;DKFZp781H1755	62	7	0	57.1
Hepatitis B virus X-interacting protein	HBXIP	3	3	1.3379e-45	48.4
Carbonic anhydrase 12	CA12	14	14	0	48
Exportin-T	XPOT	11	11	3.654e-42	12.6
Protein sprouty homolog 2	SPRY2	6	6	1.5886e-20	23.5
Trafficking protein particle complex subunit 3	TRAPPC3	5	5	6.3338e-22	27.8
Charged multivesicular body protein 2a	CHMP2A	15	15	1.2574e-68	41.4
Tetraspanin-6	TSPAN6	8	8	3.3272e-70	26.5
ATPase ASNA1	ASNA1	4	4	1.5463e-36	11.2
Mitotic checkpoint protein BUB3	BUB3	7	7	1.6128e-63	24.1
Alpha-actinin-4	ACTN4	45	27	0	55.5
Maleylacetoacetate isomerase	GSTZ1	2	2	4.433e-104	7.4
5-AMP-activated protein kinase subunit beta-2	PRKAB2	2	1	8.8312e-13	8.8
Small glutamine-rich tetratricopeptide repeat-containing protein alpha	SGTA	3	3	5.2581e-12	11.8
Asparagine--tRNA ligase, cytoplasmic	NARS	13	13	1.1207e-105	24.6
LanC-like protein 1	LANCL1	13	13	5.6588e-58	34.8
Isocitrate dehydrogenase [NAD] subunit beta, mitochondrial	IDH3B	6	6	3.5405e-74	11.7
Calumenin	CALU	5	5	3.3803e-29	15.2
EGF-like repeat and discoidin I-like domain-containing protein 3	EDIL3	34	34	0	58.8
Putative adenosylhomocysteinase 2	AHCYL1	21	11	1.6696e-127	38.1
Kinesin heavy chain isoform 5C	KIF5C	13	4	1.9031e-104	14.4
Phosphatidylinositol 4-phosphate 5-kinase type-1 gamma	PIP5K1C	10	7	7.4402e-30	17.7
Frizzled-6	FZD6	4	4	7.2099e-11	5.9
Non-syndromic hearing impairment protein 5	DFNA5	8	8	1.0774e-30	17.9
Long-chain-fatty-acid--CoA ligase 4	ACSL4	50	47	0	67.2
Sorting nexin-3	SNX3	11	10	8.1059e-35	55.6
Heterogeneous nuclear ribonucleoprotein Q	SYNCRIP	8	5	4.985e-131	13.2
Procollagen-lysine,2-oxoglutarate 5-dioxygenase 3	PLOD3	11	11	0	16.5
Tetraspanin-3	TSPAN3	4	4	9.8554e-12	12.6
Exocyst complex component 3	EXOC3	5	5	1.4439e-15	7
High affinity cAMP-specific and IBMX-insensitive 3,5-cyclic phosphodiesterase 8A	PDE8A	16	16	1.2998e-88	24.4
Perilipin-3	PLIN3	18	18	7.3028e-103	53.2
Monocarboxylate transporter 2	SLC16A7	7	7	2.0155e-23	10.3
Sushi repeat-containing protein SRPX2	SRPX2	15	15	0	31.8
UDP-glucose 6-dehydrogenase	UGDH	19	19	1.1635e-194	41.5
Melanoma-associated antigen C1	MAGEC1	14	13	1.0324e-106	11.4
Sorting nexin-2	SNX2	12	10	1.8405e-40	27.2
General vesicular transport factor p115	USO1	12	12	1.2837e-86	15.7
Target of Myb protein 1	TOM1	13	13	3.1673e-215	34.6
H/ACA ribonucleoprotein complex subunit 4	DKC1	3	3	0	4.1
Eukaryotic translation initiation factor 5B	EIF5B	3	3	7.5393e-12	3
Endothelial differentiation-related factor 1	EDF1	5	5	4.5398e-17	24.3
DnaJ homolog subfamily A member 2	DNAJA2	21	21	0	52.9
SLIT-ROBO Rho GTPase-activating protein 2	SRGAP2	33	30	0	32.1
Plexin-A2	PLXNA2	41	24	5.2906e-180	23.9
Carboxyl-terminal PDZ ligand of neuronal nitric oxide synthase protein	NOS1AP	4	4	1.2537e-08	8.3
Immunoglobulin superfamily member 3	IGSF3	17	17	3.0688e-85	15.7
WD repeat-containing protein 1	WDR1	32	32	0	55.1
Probable phospholipid-transporting ATPase IIA	ATP9A	14	11	2.9949e-59	14.1
Protein cordon-bleu	COBL	2	2	0.00016944	1.8
Copine-3	CPNE3	13	13	1.7509e-233	24
Protein KIAA0664	KIAA0664	4	2	1.8379e-92	3.5
DnaJ homolog subfamily C member 13	DNAJC13	13	13	2.3036e-62	7.7
Gamma-glutamylcyclotransferase	GGCT	4	4	1.4666e-10	22.9
Programmed cell death protein 6	PDCD6	9	9	5.572e-136	37.2
V-type proton ATPase subunit G 1	ATP6V1G1	4	4	1.743e-10	39
Vacuolar protein sorting-associated protein 4B	VPS4B	28	20	1.3085e-289	58.3
SH3 domain-binding glutamic acid-rich-like protein	SH3BGRL	8	8	3.9272e-113	62.3
Filamin-B	FLNB	31	20	1.4614e-152	12.1
Vesicle-trafficking protein SEC22b	SEC22B	10	10	3.0372e-244	42.8
Vacuolar protein sorting-associated protein 26A	VPS26A	5	5	1.6898e-24	17.7
Heat shock factor-binding protein 1	HSBP1	3	3	2.5793e-54	48.7
Barrier-to-autointegration factor	BANF1	7	7	2.7164e-121	62.9
Splicing factor 3B subunit 1	SF3B1	5	5	4.499e-159	3.3
U5 small nuclear ribonucleoprotein 200 kDa helicase	SNRNP200	10	10	3.0074e-157	5.1
Protein XRP2	RP2	13	13	6.4351e-54	36.6
Cartilage-associated protein	CRTAP	7	7	7.9494e-89	18.2
Eukaryotic translation initiation factor 3 subunit G	EIF3G	2	2	1.7554e-06	5.6
Carbonyl reductase [NADPH] 3	CBR3	9	6	6.4399e-164	35.4
Isocitrate dehydrogenase [NADP] cytoplasmic	IDH1	23	22	4.3972e-269	57.2
Attractin	ATRN	11	11	6.7397e-54	8.7
Signal transducing adapter molecule 2	STAM2	6	4	4.4922e-39	13.5
PRA1 family protein 3	ARL6IP5	3	3	4.0747e-25	20.7
Dynactin subunit 3	DCTN3	3	3	1.1339e-13	13.4
Flotillin-1	FLOT1	22	22	0	60.2
Triple functional domain protein	TRIO	12	11	8.775e-86	5
Carboxypeptidase D	CPD	12	12	1.9897e-54	8.9
Glutaredoxin-3	GLRX3	5	5	2.3438e-121	18.8
Ribosomal L1 domain-containing protein 1	RSL1D1	2	2	0	4.3
Probable cytosolic iron-sulfur protein assembly protein CIAO1	CIAO1	2	2	4.3997e-06	5
Regulator of G-protein signaling 20	RGS20	4	3	5.8188e-08	10.1
Signal recognition particle 72 kDa protein	SRP72	13	13	0	22.8
N(G),N(G)-dimethylarginine dimethylaminohydrolase 1	DDAH1	7	6	5.2425e-16	22.1
Galactosylgalactosylxylosylprotein 3-beta-glucuronosyltransferase 3	B3GAT3	3	3	1.8798e-10	7.8
Serine/threonine-protein kinase 10	STK10	25	23	1.3616e-92	28.5
Glucosamine--fructose-6-phosphate aminotransferase [isomerizing] 2	GFPT2	32	26	0	58.4
Unconventional myosin-Id	MYO1D	40	40	0	41.7
Protein transport protein Sec24D	SEC24D	11	11	2.667e-36	12.1
E3 UFM1-protein ligase 1	UFL1	10	10	1.6039e-147	13.1
FERM, RhoGEF and pleckstrin domain-containing protein 2	FARP2	12	12	4.5558e-64	10.9
Latrophilin-1	LPHN1	3	3	2.2677e-21	2.6
AP-2 complex subunit alpha-2	AP2A2	28	15	0	36.5
SLIT and NTRK-like protein 5	SLITRK5	12	11	1.012e-54	10.9
Serine protease 23	PRSS23	11	11	1.9082e-163	38.4
Sphingosine 1-phosphate receptor 2	S1PR2	2	2	3.1813e-06	5.7
Ubiquitin conjugation factor E4 B	UBE4B	2	2	1.3487e-18	1.6
Zinc finger protein-like 1	ZFPL1	3	3	2.2019e-08	9
Elongator complex protein 1	IKBKAP	11	11	1.5934e-84	10.1
Ubiquitin-like protein 3	UBL3	4	4	1.4177e-11	36.8
Vesicle-associated membrane protein 5	VAMP5	7	7	1.7366e-58	52.6
Myelin protein zero-like protein 1	MPZL1	10	10	6.3392e-82	36.4
6-phosphogluconolactonase	PGLS	10	10	1.2655e-78	58.5
Structural maintenance of chromosomes protein 2	SMC2	9	9	3.6756e-49	7.9
Ubiquitin-like modifier-activating enzyme ATG7	ATG7	8	8	1.4437e-48	12.4
Tripartite motif-containing protein 16;Tripartite motif-containing protein 16-like protein	TRIM16;CDRT1;TRIM16L	2	2	9.6947e-19	3.5
Acyl-protein thioesterase 2	LYPLA2	4	4	2.473e-218	13.4
Importin-7	IPO7	11	11	3.1633e-86	12.7
Activator of 90 kDa heat shock protein ATPase homolog 1	AHSA1	9	9	1.2082e-188	33.1
Proteasome assembly chaperone 1	PSMG1	2	2	1.389e-07	8.3
ATP-binding cassette sub-family A member 1	ABCA1	44	44	0	19.4
Protein transport protein Sec24A	SEC24A	6	5	4.9056e-46	5.4
Pantetheinase	VNN1	2	2	1.7736e-07	3.5
Long-chain-fatty-acid--CoA ligase 3	ACSL3	5	2	9.0903e-127	8.2
STAM-binding protein	STAMBP	19	19	2.2112e-78	44.1
E3 ubiquitin-protein ligase HERC2	HERC2	4	4	6.509e-46	0.9
Ras-related protein Rab-3D	RAB3D	3	1	9.6615e-11	11.9
Synaptosomal-associated protein 29	SNAP29	7	7	1.3694e-24	33.7
Serine/threonine-protein kinase OSR1	OXSR1	9	8	7.3069e-44	19.5
AP-2 complex subunit alpha-1	AP2A1	40	27	0	48.8
BAG family molecular chaperone regulator 2	BAG2	9	9	2.9846e-43	46
BAG family molecular chaperone regulator 3	BAG3	7	7	7.3283e-23	13.7
Guanine nucleotide-binding protein subunit alpha-14	GNA14	9	2	1.6899e-220	24.8
N(G),N(G)-dimethylarginine dimethylaminohydrolase 2	DDAH2	12	11	3.5988e-87	54.7
Reversion-inducing cysteine-rich protein with Kazal motifs	RECK	3	3	2.0481e-13	3.9
Serine/threonine-protein kinase PAK 4	PAK4	3	3	2.0319e-52	4.6
L-lactate dehydrogenase A chain;L-lactate dehydrogenase	LDHA	27	27	0	79.2
Glutamate dehydrogenase 1, mitochondrial;Glutamate dehydrogenase 2, mitochondrial;Glutamate dehydrogenase	GLUD1;GLUD2	3	3	5.7756e-139	6.5
Dihydrofolate reductase;Dihydrofolate reductase, mitochondrial	DHFR;DHFRL1	2	2	4.4801e-06	13.9
NADH-cytochrome b5 reductase 3;NADH-cytochrome b5 reductase 3 membrane-bound form;NADH-cytochrome b5 reductase 3 soluble form	CYB5R3	6	6	9.5308e-61	23.9
Superoxide dismutase [Cu-Zn]	SOD1	8	8	0	71.4
Purine nucleoside phosphorylase	PNP	6	6	4.2166e-37	28.4
Hypoxanthine-guanine phosphoribosyltransferase	HPRT1	9	9	1.1817e-33	46.8
Epidermal growth factor receptor	EGFR	43	43	0	37.4
Phosphoglycerate kinase 1;Phosphoglycerate kinase	PGK1	36	31	0	83.7
Adenylate kinase isoenzyme 1	AK1	9	9	8.3515e-36	41.9
Complement C1r subcomponent;Complement C1r subcomponent heavy chain;Complement C1r subcomponent light chain	C1R	15	15	0	19
Coagulation factor X;Factor X light chain;Factor X heavy chain;Activated factor Xa heavy chain	F10	3	3	3.6372e-09	5.9
Urokinase-type plasminogen activator;Urokinase-type plasminogen activator long chain A;Urokinase-type plasminogen activator short chain A;Urokinase-type plasminogen activator chain B	PLAU	21	21	0	49.4
Argininosuccinate synthase	ASS1	16	16	1.3891e-148	43.2
Complement C3;Complement C3 beta chain;Complement C3 alpha chain;C3a anaphylatoxin;Complement C3b alpha chain;Complement C3c alpha chain fragment 1;Complement C3dg fragment;Complement C3g fragment;Complement C3d fragment;Complement C3f fragment;Complement C3c alpha chain fragment 2	C3	32	22	0	22.1
Metalloproteinase inhibitor 1	TIMP1	3	3	2.3995e-105	16.9
Cystatin-C	CST3	2	2	1.9012e-09	13.7
GTPase NRas	NRAS	14	5	0	77.2
GTPase HRas;GTPase HRas, N-terminally processed	HRAS	12	3	0	70.4
GTPase KRas;GTPase KRas, N-terminally processed	KRAS	10	4	0	66.7
Transforming growth factor beta-1;Latency-associated peptide	TGFB1	7	7	1.0333e-18	17.4
HLA class II histocompatibility antigen, DRB1-15 beta chain;HLA class II histocompatibility antigen, DRB1-13 beta chain	HLA-DRB1	11	3	1.8158e-71	44
Prelamin-A/C;Lamin-A/C	LMNA	15	14	1.7946e-74	23.2
Apolipoprotein E	APOE	14	10	6.5613e-74	45.1
Band 3 anion transport protein	SLC4A1	2	2	1.5649e-07	1.9
Fibronectin;Anastellin;Ugl-Y1;Ugl-Y2;Ugl-Y3	FN1	152	11	0	64.8
Transferrin receptor protein 1;Transferrin receptor protein 1, serum form	TFRC	41	41	0	59.1
Ferritin heavy chain;Ferritin	FTH1	7	7	4.5813e-44	37.2
Catalase	CAT	3	3	5.3771e-41	5.1
Fructose-bisphosphate aldolase A;Fructose-bisphosphate aldolase	ALDOA	38	31	0	91.5
Cystatin-B	CSTB	8	8	1.4909e-160	89.8
Annexin A1	ANXA1	32	32	0	80.9
Apolipoprotein B-100;Apolipoprotein B-48	APOB	3	3	6.0259e-18	0.6
Major prion protein	PRNP	6	6	3.2297e-26	21.3
HLA class II histocompatibility antigen gamma chain	CD74	2	2	1.3919e-40	7.8
Glyceraldehyde-3-phosphate dehydrogenase	GAPDH	34	34	0	90.7
Argininosuccinate lyase	ASL	7	7	2.6284e-21	15.7
Calpain small subunit 1	CAPNS1	8	8	1.2008e-90	34.7
Heat shock protein beta-1	HSPB1	16	16	0	86.8
Dolichyl-diphosphooligosaccharide--protein glycosyltransferase subunit 1	RPN1	12	12	3.0953e-174	23.9
Guanine nucleotide-binding protein G(i) subunit alpha-2	GNAI2	27	16	0	73.2
Sodium/potassium-transporting ATPase subunit beta-1	ATP1B1	15	4	1.5939e-118	40.9
Integrin beta-3;Integrin beta	ITGB3	31	31	0	39.6
Plasminogen activator inhibitor 1	SERPINE1	6	6	2.3704e-103	16.7
Eukaryotic translation initiation factor 2 subunit 1	EIF2S1	6	6	3.6033e-150	17.5
Intercellular adhesion molecule 1	ICAM1	12	12	1.121e-98	23.7
60S acidic ribosomal protein P2	RPLP2	4	4	1.9491e-275	60
60S acidic ribosomal protein P0;60S acidic ribosomal protein P0-like	RPLP0;RPLP0P6	8	8	0	30.6
Integrin beta-1	ITGB1	49	49	0	56.8
Collagen alpha-2(V) chain	COL5A2	2	2	2.9187e-06	1.4
Uroporphyrinogen decarboxylase	UROD	5	5	2.4203e-22	23.7
Insulin receptor;Insulin receptor subunit alpha;Insulin receptor subunit beta	INSR	19	16	1.4836e-51	13.7
Tyrosine-protein kinase Fyn	FYN	24	8	7.2828e-217	46.4
Alpha-galactosidase A	GLA	6	6	3.1992e-118	11.7
Cyclin-dependent kinase 1	CDK1	11	10	2.9422e-85	39.7
ATP synthase subunit beta, mitochondrial;ATP synthase subunit beta	ATP5B	9	9	0	21.6
Protein S100-A6	S100A6	10	10	0	83.3
Creatine kinase M-type	CKM	2	2	4.2709e-08	5.5
Alpha-enolase	ENO1	33	29	0	80
Glucose-6-phosphate isomerase	GPI	31	24	0	65.1
Nucleophosmin	NPM1	3	3	1.2363e-242	10.9
Glia-derived nexin	SERPINE2	20	20	0	47
Epoxide hydrolase 1	EPHX1	4	4	6.5874e-18	10.1
Acyl-CoA-binding protein	DBI	8	8	3.0638e-169	83.9
L-lactate dehydrogenase B chain	LDHB	17	17	0	53.9
Glutathione peroxidase 1	GPX1	4	4	3.7315e-22	23.6
Protein disulfide-isomerase	P4HB	23	23	0	40.4
Cathepsin D;Cathepsin D light chain;Cathepsin D heavy chain	CTSD	5	5	9.8388e-137	11.9
Annexin A2;Annexin;Putative annexin A2-like protein	ANXA2;ANXA2P2	30	30	0	73.7
Calpain-1 catalytic subunit	CAPN1	12	12	3.769e-66	15
Beta-hexosaminidase subunit beta;Beta-hexosaminidase subunit beta chain B;Beta-hexosaminidase subunit beta chain A	HEXB	9	9	1.5249e-85	17.3
Profilin-1	PFN1	15	9	0	92.1
Bisphosphoglycerate mutase	BPGM	5	5	2.5232e-19	24.7
Adenine phosphoribosyltransferase	APRT	11	11	4.8177e-256	63.9
Bifunctional glutamate/proline--tRNA ligase;Glutamate--tRNA ligase;Proline--tRNA ligase	EPRS	50	50	0	33.7
Cathepsin B;Cathepsin B light chain;Cathepsin B heavy chain	CTSB	2	2	8.4934e-259	9.4
Heat shock protein HSP 90-alpha	HSP90AA1	44	28	0	52.9
Tyrosine-protein kinase Lyn	LYN	9	7	4.222e-38	19.5
Fumarate hydratase, mitochondrial	FH	12	12	6.1442e-178	20.6
Heat shock 70 kDa protein 1A/1B	HSPA1A;HSPA1B	40	17	0	56
Collagen alpha-2(I) chain	COL1A2	27	27	0	23.6
Annexin A6;Annexin	ANXA6	51	1	0	72.2
Rho-related GTP-binding protein RhoC	RHOC	19	9	0	82.4
Heat shock protein HSP 90-beta	HSP90AB1	47	24	0	58.8
72 kDa type IV collagenase;PEX	MMP2	23	23	0	44.1
Neprilysin	MME	36	36	0	44.4
Hepatocyte growth factor receptor	MET	17	16	1.6957e-100	14
Melanotransferrin	MFI2	3	3	1.7864e-05	4.2
Integrin alpha-5;Integrin alpha-5 heavy chain;Integrin alpha-5 light chain	ITGA5	39	39	0	47.8
Vimentin	VIM	48	44	0	77
40S ribosomal protein S17;40S ribosomal protein S17-like	RPS17;RPS17L	5	5	6.1088e-145	21.5
Guanine nucleotide-binding protein G(k) subunit alpha	GNAI3	22	13	0	68.4
Annexin A5;Annexin	ANXA5	29	29	0	81.2
40S ribosomal protein SA	RPSA;RPSAP58	10	10	0	32.2
Gamma-enolase;Enolase	ENO2	15	10	0	53.5
Glutathione S-transferase P	GSTP1	7	7	7.4972e-225	42.9
Galectin-1	LGALS1	14	14	0	95.6
Dihydropteridine reductase	QDPR	5	5	1.7673e-30	27.9
SPARC	SPARC	2	2	1.0803e-11	10.9
Glutathione S-transferase Mu 1	GSTM1	6	1	1.0616e-16	28
Annexin A4;Annexin	ANXA4	15	15	0	47
2,3-cyclic-nucleotide 3-phosphodiesterase	CNP	34	34	0	62.7
Macrophage colony-stimulating factor 1;Processed macrophage colony-stimulating factor 1	CSF1	6	6	4.8526e-83	13.7
Platelet-derived growth factor receptor beta	PDGFRB	31	31	0	31.7
Complement C1s subcomponent;Complement C1s subcomponent heavy chain;Complement C1s subcomponent light chain	C1S	14	14	0	24.9
Ubiquitin carboxyl-terminal hydrolase isozyme L1	UCHL1	15	15	0	87
Fructose-bisphosphate aldolase C;Fructose-bisphosphate aldolase	ALDOC	19	12	0	49.5
Ras-related protein Rap-2a	RAP2A	12	5	0	76
Ras-related protein R-Ras	RRAS	17	14	0	77.5
Histone H1.4	HIST1H1E	7	1	1.9415e-120	31.5
Receptor-type tyrosine-protein phosphatase F	PTPRF	10	7	4.233e-30	5.8
Thioredoxin	TXN	9	9	2.0486e-101	52.4
Lysosomal protective protein;Lysosomal protective protein 32 kDa chain;Lysosomal protective protein 20 kDa chain	CTSA	7	7	2.0349e-262	14.2
cAMP-dependent protein kinase type I-alpha regulatory subunit	PRKAR1A	8	8	2.0648e-22	19.9
Tissue factor pathway inhibitor	TFPI	4	4	1.0595e-18	8.6
S-formylglutathione hydrolase	ESD	6	6	5.0525e-38	31.9
Clusterin;Clusterin beta chain;Clusterin alpha chain;Clusterin	CLU	27	26	0	53
78 kDa glucose-regulated protein	HSPA5	23	21	0	34.1
Laminin subunit gamma-1	LAMC1	55	55	0	30.3
Heat shock cognate 71 kDa protein	HSPA8	59	37	0	80.7
Solute carrier family 2, facilitated glucose transporter member 1	SLC2A1	17	17	0	35.2
Solute carrier family 2, facilitated glucose transporter member 3;Solute carrier family 2, facilitated glucose transporter member 14	SLC2A3;SLC2A14	14	14	0	25.8
Protein 4.1	EPB41	23	20	9.8966e-89	28.1
Uridine 5-monophosphate synthase;Orotate phosphoribosyltransferase;Orotidine 5-phosphate decarboxylase	UMPS	13	13	7.4603e-83	26.5
Glycogen phosphorylase, brain form	PYGB	26	19	4.9017e-229	32.1
Ras-related protein Ral-A	RALA	14	9	5.4446e-289	57.8
Lysosome-associated membrane glycoprotein 1	LAMP1	10	10	0	20.1
Glucose-6-phosphate 1-dehydrogenase	G6PD	37	37	0	66.4
Pyruvate carboxylase, mitochondrial	PC	3	3	2.0744e-118	2.8
C-1-tetrahydrofolate synthase, cytoplasmic;Methylenetetrahydrofolate dehydrogenase;Methenyltetrahydrofolate cyclohydrolase;Formyltetrahydrofolate synthetase	MTHFD1	31	30	0	35.5
Cation-independent mannose-6-phosphate receptor	IGF2R	36	36	8.6696e-236	14.1
Alcohol dehydrogenase class-3	ADH5	16	16	8.184e-192	40.9
Ribose-phosphate pyrophosphokinase 2	PRPS2	7	1	2.0351e-68	23.6
Polyadenylate-binding protein 1;Polyadenylate-binding protein 3	PABPC1;PABPC3	23	16	0	35.5
Proliferating cell nuclear antigen	PCNA	4	4	3.1431e-14	13.8
Collagen alpha-1(VI) chain	COL6A1	51	51	0	49.2
Collagen alpha-2(VI) chain	COL6A2	45	45	0	43.5
Collagen alpha-3(VI) chain	COL6A3	215	11	0	70.5
Inosine-5-monophosphate dehydrogenase 2	IMPDH2	17	17	0	33.7
Alpha-actinin-1	ACTN1	30	11	5.2978e-237	35.9
Myosin-1	MYH1	30	1	0	15.7
Myosin-7	MYH7	27	1	0	11.8
Proto-oncogene tyrosine-protein kinase Src	SRC	17	10	2.1969e-191	36.8
X-ray repair cross-complementing protein 6	XRCC6	6	6	0	11.2
X-ray repair cross-complementing protein 5	XRCC5	21	21	0	30.9
Ribonuclease inhibitor	RNH1	12	12	7.3183e-56	30.6
Bone morphogenetic protein 1	BMP1	10	9	4.5094e-54	11.5
Myosin-6	MYH6	26	2	0	11.2
Neural cell adhesion molecule 1	NCAM1	30	5	9.0373e-294	34.8
Versican core protein	VCAN	33	18	0	9
Integrin alpha-4	ITGA4	5	5	2.1734e-17	4.8
Elongation factor 2	EEF2	64	63	0	68.5
Prolyl 4-hydroxylase subunit alpha-1	P4HA1	7	1	1.008e-84	15.9
Translationally-controlled tumor protein	TPT1	10	10	4.2729e-199	45.2
Tissue factor	F3	3	3	7.6517e-167	13.2
Plastin-3	PLS3	33	33	3.0911e-296	59.8
Electron transfer flavoprotein subunit alpha, mitochondrial	ETFA	5	5	1.4071e-156	17.1
Glycogen [starch] synthase, muscle	GYS1	11	11	1.3632e-125	16.8
cAMP-dependent protein kinase type II-alpha regulatory subunit	PRKAR2A	6	5	5.9205e-201	17.8
Macrophage migration inhibitory factor	MIF	3	3	1.4659e-149	23.5
Hepatocyte growth factor;Hepatocyte growth factor alpha chain;Hepatocyte growth factor beta chain	HGF	5	5	1.6213e-32	7.7
Glucosidase 2 subunit beta	PRKCSH	2	2	1.9883e-20	3.2
Carboxypeptidase M	CPM	5	5	3.5468e-27	12.6
Alcohol dehydrogenase [NADP(+)]	AKR1A1	10	10	2.1543e-46	31.4
Pyruvate kinase isozymes M1/M2;Pyruvate kinase	PKM2	55	25	0	84
Endoplasmin	HSP90B1	12	10	3.5985e-153	15.3
Insulin-degrading enzyme	IDE	6	6	8.6588e-20	5.7
Heterogeneous nuclear ribonucleoprotein L	HNRNPL	3	3	8.0545e-171	5.3
Aspartate--tRNA ligase, cytoplasmic	DARS;DKFZp781B11202	28	28	0	61.3
Aldose reductase	AKR1B1	24	23	0	84.8
Poliovirus receptor	PVR	8	8	7.4257e-52	20.4
Ras-related C3 botulinum toxin substrate 2	RAC2	11	5	7.6557e-182	54.2
Beta-1,4-galactosyltransferase 1;Lactose synthase A protein;N-acetyllactosamine synthase;Beta-N-acetylglucosaminylglycopeptide beta-1,4-galactosyltransferase;Beta-N-acetylglucosaminyl-glycolipid beta-1,4-galactosyltransferase;Processed beta-1,4-galactosyltransferase 1	B4GALT1	3	3	2.2012e-21	8.8
Prostatic acid phosphatase;PAPf39	ACPP	3	3	9.3834e-61	9.8
Ezrin	EZR	33	20	0	49
Ubiquitin carboxyl-terminal hydrolase isozyme L3	UCHL3	8	8	5.9507e-23	31.7
Membrane cofactor protein	CD46	11	11	5.4739e-34	18.1
Nucleoside diphosphate kinase A	NME1	11	1	2.3467e-102	57.9
NAD(P)H dehydrogenase [quinone] 1	NQO1	12	12	0	40.5
40S ribosomal protein S2	RPS2	12	12	0	43.7
Metalloproteinase inhibitor 2	TIMP2	5	5	3.9542e-44	25
Histone H2A.x	H2AFX	6	1	0	42.7
Carbonyl reductase [NADPH] 1	CBR1	16	13	0	64.6
Ankyrin-1	ANK1	6	5	2.4021e-19	5.4
Beta-galactosidase	GLB1	8	8	2.8687e-181	13.4
Cytoplasmic protein NCK1	NCK1	6	6	2.3073e-13	15.4
Histone H1.5	HIST1H1B	10	8	2.8846e-138	31.4
Histone H1.3	HIST1H1D	7	2	4.5938e-112	31.2
Histone H1.2	HIST1H1C	8	2	3.8008e-119	37.1
NADPH--cytochrome P450 reductase	POR	2	2	2.209e-11	2.4
Fumarylacetoacetase	FAH;DKFZp686F13224	6	6	1.6513e-52	16.7
Stathmin	STMN1	10	6	3.6095e-39	45.6
DNA-binding protein A	CSDA	5	2	0	17.7
Heat shock 70 kDa protein 6;Putative heat shock 70 kDa protein 7	HSPA6;HSPA7	14	1	5.3997e-273	18.8
Rho-related GTP-binding protein RhoQ	RHOQ	3	2	8.2295e-26	17.1
Aspartate aminotransferase, cytoplasmic;Aspartate aminotransferase	GOT1	15	15	2.7692e-95	37.5
Protein kinase C alpha type	PRKCA	16	12	1.9384e-77	22.3
Integrin alpha-2	ITGA2	41	5	0	41.5
Gap junction alpha-1 protein	GJA1	13	13	6.3459e-153	39.5
Calpain-2 catalytic subunit	CAPN2	24	24	0	36.4
Neuromodulin	GAP43	9	9	1.1717e-50	67.6
HLA class I histocompatibility antigen, alpha chain G	HLA-G	3	1	1.0725e-30	10.2
CTP synthase 1	CTPS	15	15	1.6814e-138	28.4
Endoglin	ENG	16	16	0	25.8
6-phosphofructokinase, liver type	PFKL	21	16	0	28.8
Galectin-3	LGALS3	12	12	1.8676e-114	40.8
26S protease regulatory subunit 6A	PSMC3	14	11	0	34.6
T-complex protein 1 subunit alpha	TCP1	26	26	0	51.8
Tyrosine-protein phosphatase non-receptor type 1	PTPN1	3	3	3.3966e-42	7.6
60S ribosomal protein L35a	RPL35A	9	9	1.1459e-41	62.7
Integrin beta-5	ITGB5	26	26	0	40.9
ADP-ribosylation factor 4	ARF4	12	7	0	57.8
60S ribosomal protein L7	RPL7	16	16	0	49.2
Vinculin	VCL	80	80	0	68.4
Phosphoglycerate mutase 1	PGAM1	22	22	0	78.3
Syndecan-1	SDC1	2	2	7.6734e-19	9.7
1-phosphatidylinositol 4,5-bisphosphate phosphodiesterase gamma-1	PLCG1	3	3	2.5823e-05	2.1
Nucleolin	NCL	3	3	6.4325e-142	3.2
Hexokinase-1	HK1	6	4	7.6471e-205	5.3
Gamma-glutamyltranspeptidase 1;Gamma-glutamyltranspeptidase 1 heavy chain;Gamma-glutamyltranspeptidase 1 light chain;Putative gamma-glutamyltranspeptidase 3;Putative gamma-glutamyltranspeptidase 3 heavy chain;Putative gamma-glutamyltranspeptidase 3 light chain;Gamma-glutamyltranspeptidase 2;Gamma-glutamyltranspeptidase 2 heavy chain;Gamma-glutamyltranspeptidase 2 light chain	GGT1;GGT3P;GGT2	18	18	8.9471e-86	32.3
Spermidine synthase	SRM	12	12	6.0664e-52	39.1
Sodium/hydrogen exchanger 1;Sodium/hydrogen exchanger	SLC9A1	10	10	7.7381e-66	13.4
Plasma membrane calcium-transporting ATPase 1	ATP2B1	55	32	0	50.8
HLA class II histocompatibility antigen, DP alpha 1 chain	HLA-DPA1	2	2	8.2765e-06	7.3
Eukaryotic translation initiation factor 2 subunit 2	EIF2S2	8	8	2.9588e-49	23.1
Myeloid cell surface antigen CD33	CD33	9	9	5.0797e-144	26.4
Ras-related protein Rab-3A	RAB3A	2	1	1.06e-07	10.5
Ras-related protein Rab-3B	RAB3B	6	4	3.3086e-33	39.3
Ras-related protein Rab-4A	RAB4A	3	2	5.0321e-09	15
Ras-related protein Rab-6A	RAB6A	9	8	2.0166e-136	40.9
Atrial natriuretic peptide receptor 2	NPR2	19	17	3.769e-72	20.4
Proteasome subunit beta type-1	PSMB1	6	6	0	31.5
Cation-dependent mannose-6-phosphate receptor	M6PR	5	5	1.275e-64	22.7
Mimecan	OGN	3	3	1.9326e-08	9.1
Collagen alpha-1(V) chain	COL5A1	7	7	8.1096e-62	3.5
V-type proton ATPase subunit B, brain isoform	ATP6V1B2	9	9	1.0443e-58	19.2
Filamin-A	FLNA	118	104	0	51
Neurofibromin;Neurofibromin truncated	NF1	9	9	3.2054e-30	3.9
Cytoplasmic aconitate hydratase	ACO1;IRP1	26	26	0	32.4
fMet-Leu-Phe receptor	FPR1	4	4	1.893e-14	14
5-nucleotidase	NT5E	47	47	0	76.7
C5a anaphylatoxin chemotactic receptor	C5AR1	2	2	1.504e-07	5.4
Thromboxane A2 receptor	TBXA2R	3	3	1.5502e-08	8.2
CD9 antigen	CD9	12	12	0	35.5
Catechol O-methyltransferase	COMT	4	4	6.1081e-21	11.8
Oxysterol-binding protein 1	OSBP	6	6	5.7514e-22	9.2
rRNA 2-O-methyltransferase fibrillarin	FBL	2	1	4.2238e-24	6.2
Trifunctional purine biosynthetic protein adenosine-3;Phosphoribosylamine--glycine ligase;Phosphoribosylformylglycinamidine cyclo-ligase;Phosphoribosylglycinamide formyltransferase	GART	22	22	2.8656e-125	25.7
Multifunctional protein ADE2;Phosphoribosylaminoimidazole-succinocarboxamide synthase;Phosphoribosylaminoimidazole carboxylase	PAICS	15	15	3.2841e-181	29.9
Ubiquitin-like modifier-activating enzyme 1	UBA1	30	30	0	32.4
Ectonucleotide pyrophosphatase/phosphodiesterase family member 1;Alkaline phosphodiesterase I;Nucleotide pyrophosphatase	ENPP1	40	40	0	51.6
Heterogeneous nuclear ribonucleoproteins A2/B1	HNRNPA2B1	8	8	1.0962e-51	24.6
cAMP-dependent protein kinase catalytic subunit beta;cAMP-dependent protein kinase catalytic subunit alpha	PRKACB;PRKACA	10	10	2.8339e-30	24.5
Splicing factor, proline- and glutamine-rich	SFPQ	4	3	3.0499e-131	6.1
Tubulin gamma-1 chain;Tubulin gamma-2 chain	TUBG1;TUBG2	4	4	6.0278e-186	9.5
Peptidyl-prolyl cis-trans isomerase B	PPIB	4	4	3.0195e-29	22.2
NAD-dependent malic enzyme, mitochondrial	ME2	2	2	7.1596e-88	4.8
Tryptophan--tRNA ligase, cytoplasmic;T1-TrpRS;T2-TrpRS	WARS	12	12	1.052e-141	30.6
40S ribosomal protein S3	RPS3	23	23	0	74.5
Tyrosine-protein kinase JAK1	JAK1	33	31	0	30.2
Receptor-type tyrosine-protein phosphatase epsilon	PTPRE	9	7	3.9542e-30	11.7
Receptor-type tyrosine-protein phosphatase gamma	PTPRG	26	26	0	25.9
Adenosylhomocysteinase	AHCY	22	22	3.9183e-229	45.6
Cofilin-1	CFL1	26	20	0	71.6
Plasma membrane calcium-transporting ATPase 4	ATP2B4	71	49	0	55.9
Thymidylate kinase	DTYMK	10	10	6.3457e-33	44.8
Elongation factor 1-beta	EEF1B2	5	5	1.0993e-114	13.8
Low molecular weight phosphotyrosine protein phosphatase	ACP1	2	2	3.2921e-05	13.9
Tenascin	TNC	40	2	0	21.4
DNA-directed RNA polymerase II subunit RPB1	POLR2A	3	3	6.2359e-29	1.4
Endothelin-1 receptor	EDNRA	3	2	2.4785e-06	5.2
Proteinase-activated receptor 1	F2R	2	2	3.9883e-05	5.9
DNA replication licensing factor MCM3	MCM3	8	8	6.9352e-37	10.9
40S ribosomal protein S12	RPS12	2	2	3.3844e-18	13.6
Tumor necrosis factor receptor superfamily member 6	FAS	12	12	1.0044e-120	26.6
DnaJ homolog subfamily B member 1	DNAJB1	10	9	1.6803e-37	29.4
DnaJ homolog subfamily B member 2	DNAJB2	6	6	2.701e-26	21.9
ATP synthase subunit alpha, mitochondrial;ATP synthase subunit alpha	ATP5A1	3	3	0	5.1
Proteasome subunit alpha type-1;Proteasome subunit alpha type	PSMA1	18	18	0	58.2
Proteasome subunit alpha type-2	PSMA2	7	7	0	32.5
Proteasome subunit alpha type-3	PSMA3	14	14	0	50.6
Proteasome subunit alpha type-4	PSMA4	14	14	0	44.1
Integrin alpha-3;Integrin alpha-3 heavy chain;Integrin alpha-3 light chain	ITGA3	50	50	0	50.4
Pentraxin-related protein PTX3	PTX3	16	16	0	35.2
Moesin	MSN	68	51	0	79.5
Tyrosine-protein phosphatase non-receptor type 3	PTPN3	4	4	1.0944e-11	5.8
Catenin alpha-2	CTNNA2	15	3	1.1546e-158	18.6
60S ribosomal protein L13	RPL13	10	10	6.3043e-269	44.1
Alpha-1,3-mannosyl-glycoprotein 2-beta-N-acetylglucosaminyltransferase	MGAT1	4	4	1.4654e-16	9
Valine--tRNA ligase	VARS	32	32	0	29.4
Elongation factor 1-gamma	EEF1G	20	20	0	38.2
Erythrocyte band 7 integral membrane protein	STOM	20	20	0	68.8
Adenylate kinase isoenzyme 4, mitochondrial	AK4	6	6	6.6791e-71	30
14-3-3 protein theta	YWHAQ	25	18	0	76.3
Mitogen-activated protein kinase 3	MAPK3	11	9	3.8103e-125	32.7
Dipeptidyl peptidase 4;Dipeptidyl peptidase 4 membrane form;Dipeptidyl peptidase 4 soluble form	DPP4	34	34	0	47.3
Replication protein A 70 kDa DNA-binding subunit	RPA1	4	4	1.3742e-171	6.5
CD82 antigen	CD82	8	8	0	29.6
Proteasome subunit beta type-8	PSMB8	8	8	2.8335e-182	29.7
Proteasome subunit alpha type-5	PSMA5	7	7	0	41.9
Proteasome subunit beta type-4	PSMB4	6	6	0	31.1
Proteasome subunit beta type-6	PSMB6	4	4	0	16.7
Proteasome subunit beta type-5	PSMB5	11	11	0	41.1
Glutathione S-transferase Mu 2	GSTM2	7	3	6.7208e-21	33.5
Mitogen-activated protein kinase 1	MAPK1	12	10	2.189e-88	35.8
Cytosol aminopeptidase	LAP3	17	17	3.319e-277	37
Ephrin type-A receptor 2	EPHA2	21	18	2.0288e-171	23.6
Ephrin type-B receptor 2	EPHB2	36	30	0	39
SHC-transforming protein 1	SHC1	3	3	1.7571e-10	5.1
Cellular retinoic acid-binding protein 2	CRABP2	10	10	3.4581e-52	58.7
Elongation factor 1-delta	EEF1D	9	9	3.5239e-44	16.1
Myristoylated alanine-rich C-kinase substrate	MARCKS	13	13	0	52.1
Guanine nucleotide-binding protein subunit alpha-11	GNA11	26	13	0	67.4
Peroxiredoxin-6	PRDX6	12	12	0	54.5
Flavin reductase (NADPH)	BLVRB	10	10	7.6502e-296	68.9
Peroxiredoxin-5, mitochondrial	PRDX5	13	13	0	56.5
D-dopachrome decarboxylase;D-dopachrome decarboxylase-like protein	DDT;DDTL	5	5	8.0156e-97	42.4
60S ribosomal protein L12	RPL12	6	6	4.3727e-185	42.4
UMP-CMP kinase	CMPK1	8	8	3.4347e-57	52
Phosphatidylethanolamine-binding protein 1;Hippocampal cholinergic neurostimulating peptide	PEBP1	13	13	0	82.4
Serine/threonine-protein phosphatase 2A 65 kDa regulatory subunit A alpha isoform	PPP2R1A	24	24	0	44.7
B2 bradykinin receptor	BDKRB2	5	5	1.0356e-56	9.7
Glycylpeptide N-tetradecanoyltransferase 1	NMT1	7	7	2.6383e-111	13.1
HLA class I histocompatibility antigen, Cw-2 alpha chain	HLA-C	14	2	0	36.1
Adenylosuccinate synthetase isozyme 2	ADSS	4	4	3.0233e-19	9.6
Tyrosine-protein kinase receptor UFO	AXL	16	16	4.8181e-79	21.7
Alpha-2-macroglobulin receptor-associated protein	LRPAP1	7	7	6.9084e-23	17.9
Adenylosuccinate lyase	ADSL	6	6	1.0887e-22	14.5
Leukocyte elastase inhibitor	SERPINB1	5	4	8.9405e-19	14
High affinity cationic amino acid transporter 1	SLC7A1	7	7	2.2746e-81	12.6
Rab GDP dissociation inhibitor alpha	GDI1	27	17	0	72.5
S-adenosylmethionine synthase isoform type-2;S-adenosylmethionine synthase	MAT2A	10	10	7.0037e-62	24.1
Syndecan-4;Syndecan	SDC4	6	6	6.7163e-106	30.8
Sodium- and chloride-dependent taurine transporter;Transporter	SLC6A6	8	8	1.1364e-34	15
DnaJ homolog subfamily A member 1	DNAJA1	21	21	0	55.7
RAC-alpha serine/threonine-protein kinase	AKT1	5	4	7.0607e-13	11.5
RAC-beta serine/threonine-protein kinase	AKT2	3	3	1.704e-12	7.3
Bifunctional purine biosynthesis protein PURH;Phosphoribosylaminoimidazolecarboxamide formyltransferase;IMP cyclohydrolase	ATIC	21	21	2.0131e-272	38
Heterogeneous nuclear ribonucleoprotein H3	HNRNPH3	2	1	4.9466e-08	5.8
14-3-3 protein beta/alpha;14-3-3 protein beta/alpha, N-terminally processed	YWHAB	23	13	0	74
14-3-3 protein sigma	SFN	6	1	9.0312e-29	16.9
Stress-induced-phosphoprotein 1	STIP1	34	34	5.7925e-192	54.9
Protein S100-A11	S100A11	6	6	0	73.3
Peroxiredoxin-2	PRDX2	10	9	5.266e-36	42.4
C-C chemokine receptor type 1	CCR1	4	4	2.1419e-08	9.6
Deoxycytidylate deaminase	DCTD	2	2	2.0566e-07	12.9
Syntaxin-2	STX2	16	15	1.5815e-111	49.3
60S ribosomal protein L9	RPL9	4	4	1.078e-122	30.2
CD70 antigen	CD70	7	7	3.1101e-128	40.4
Kinesin-1 heavy chain	KIF5B	36	28	0	40.3
Multidrug resistance-associated protein 1	ABCC1	35	35	7.0648e-220	27.6
Mannosyl-oligosaccharide 1,2-alpha-mannosidase IA	MAN1A1	10	10	1.0019e-51	16.4
DNA replication licensing factor MCM7	MCM7	7	7	1.9727e-77	11.3
Syndecan-2;Syndecan	SDC2	8	8	1.5343e-114	24.4
Serine hydroxymethyltransferase, mitochondrial;Serine hydroxymethyltransferase	SHMT2	11	10	0	24.6
Heat shock 70 kDa protein 4	HSPA4	30	29	7.0822e-194	40.5
G protein-coupled receptor kinase 5	GRK5	5	2	3.4993e-18	11.7
Glypican-1;Secreted glypican-1	GPC1	13	13	5.0949e-289	25.4
Profilin-2;Profilin	PFN2	8	3	3.0639e-60	52.9
Catenin alpha-1	CTNNA1	56	43	0	64.7
Catenin beta-1	CTNNB1	40	2	0	60.4
Serpin B6	SERPINB6	10	9	4.2088e-38	34.3
Merlin	NF2	12	12	5.8138e-134	22.9
Radixin	RDX	37	15	0	44.9
Sepiapterin reductase	SPR	6	6	2.4296e-92	33
Histamine H1 receptor	HRH1	7	7	6.8807e-21	15.2
Alpha-1B adrenergic receptor	ADRA1B	3	3	3.183e-09	7.1
Thrombospondin-2	THBS2	3	2	7.0375e-29	2.8
Fibrillin-1	FBN1	6	6	1.3583e-26	2.2
Glycogen debranching enzyme;4-alpha-glucanotransferase;Amylo-alpha-1,6-glucosidase	AGL	5	5	4.5652e-30	4.2
Myosin-9	MYH9	80	70	0	39.8
Metalloproteinase inhibitor 3	TIMP3	8	8	6.6613e-24	35.5
Glutaredoxin-1	GLRX	6	6	0	58.5
26S protease regulatory subunit 7	PSMC2	27	27	0	59.1
Monocarboxylate transporter 8	SLC16A2	4	4	1.589e-17	10
Chitinase-3-like protein 1	CHI3L1	12	12	4.0074e-90	32.9
Gamma-glutamyltransferase 5;Gamma-glutamyltransferase 5 heavy chain;Gamma-glutamyltransferase 5 light chain	GGT5	6	6	3.0924e-22	12.3
ADP-ribosylation factor-like protein 3	ARL3	10	10	8.9222e-133	58.2
Dual specificity mitogen-activated protein kinase kinase 2	MAP2K2	15	10	6.8673e-181	34.8
60S ribosomal protein L4	RPL4	11	11	9.2709e-255	23.2
Lon protease homolog, mitochondrial;Lon protease homolog	LONP1	7	7	0	10.4
Phosphoglucomutase-1	PGM1	23	23	8.2412e-164	50.9
Bone morphogenetic protein receptor type-1A	BMPR1A	4	4	1.1703e-07	7.9
Phospholipid hydroperoxide glutathione peroxidase, mitochondrial	GPX4	7	7	1.4271e-38	38.6
Signal recognition particle 14 kDa protein	SRP14	3	3	1.3275e-103	14
TGF-beta receptor type-2	TGFBR2	8	8	2.6999e-27	15.2
Hippocalcin-like protein 1;Neuron-specific calcium-binding protein hippocalcin	HPCAL1;HPCA	9	9	1.8778e-59	52.3
Transgelin-2	TAGLN2	20	20	0	95
Transaldolase	TALDO1	9	9	3.8125e-48	28.8
Electron transfer flavoprotein subunit beta	ETFB	8	8	6.7402e-39	28.2
V-type proton ATPase catalytic subunit A	ATP6V1A	19	19	0	31.8
Stress-70 protein, mitochondrial	HSPA9	16	15	0	25.9
Eukaryotic initiation factor 4A-III	EIF4A3	17	14	1.0394e-162	36.3
40S ribosomal protein S19	RPS19	4	4	5.7936e-30	23.4
60S ribosomal protein L3	RPL3	21	21	0	41.7
Flap endonuclease 1	FEN1	6	6	2.4513e-38	15.5
Interleukin-6 receptor subunit beta	IL6ST	4	4	5.191e-28	4.8
T-complex protein 1 subunit zeta	CCT6A	21	16	0	43.1
Nicotinamide N-methyltransferase	NNMT	3	3	1.1484e-13	14.8
Proteasome subunit beta type-10	PSMB10	2	2	0	6.6
60S ribosomal protein L13a	RPL13A	6	6	2.939e-70	26.6
Signal transducer and activator of transcription 3	STAT3	5	5	1.2783e-40	8.4
Eukaryotic translation initiation factor 2 subunit 3;Putative eukaryotic translation initiation factor 2 subunit 3-like protein	EIF2S3;EIF2S3L	14	14	6.7891e-147	33.7
Centrin-2;Centrin-1	CETN2;CETN1	4	4	1.1358e-10	19.8
Protein Wnt-5a	WNT5A	19	19	6.9869e-184	43.7
Ubiquitin-like modifier-activating enzyme 7	UBA7	2	2	6.7327e-12	2.9
Tyrosine-protein kinase CSK	CSK	5	5	4.4535e-40	10.2
Glycine--tRNA ligase	GARS	24	24	0	35.6
Isoleucine--tRNA ligase, cytoplasmic	IARS	31	31	0	25.9
Tumor necrosis factor ligand superfamily member 9	TNFSF9	4	4	2.0204e-14	15
Folate transporter 1	SLC19A1	4	4	2.1865e-48	6.1
Eukaryotic translation initiation factor 1	EIF1	2	2	1.4474e-111	40.7
Beta-centractin	ACTR1B	7	1	6.026e-151	16.2
Signal transducer and activator of transcription 1-alpha/beta	STAT1	15	15	6.4744e-68	24.5
Serine/threonine-protein kinase mTOR	MTOR	21	21	1.3779e-224	9
Caspase-3;Caspase-3 subunit p17;Caspase-3 subunit p12	CASP3	4	4	3.4595e-21	17.3
40S ribosomal protein S27	RPS27	4	2	1.7851e-59	40.5
Leucine-rich PPR motif-containing protein, mitochondrial	LRPPRC	2	2	1.694e-157	1.6
60S ribosomal protein L35	RPL35	2	2	7.2103e-72	18.7
Endothelin-converting enzyme 1	ECE1	37	37	0	46.4
Excitatory amino acid transporter 3	SLC1A1	4	4	1.3356e-33	9.5
Neutral amino acid transporter A	SLC1A4	14	14	0	38.2
Platelet-activating factor acetylhydrolase IB subunit alpha	PAFAH1B1	6	6	6.6954e-18	18.5
Cell surface glycoprotein MUC18	MCAM	20	20	0	29.9
Netrin receptor DCC	DCC	17	7	4.7529e-48	14.8
Aldehyde dehydrogenase family 3 member B1	ALDH3B1	10	9	1.7455e-35	24.6
Ran-specific GTPase-activating protein	RANBP1	4	4	6.3926e-15	16.4
Nicotinamide phosphoribosyltransferase	NAMPT	32	32	0	70.7
26S protease regulatory subunit 6B	PSMC4	20	20	0	42.6
Ubiquitin carboxyl-terminal hydrolase 5	USP5	17	17	6.1983e-126	26.1
Ran GTPase-activating protein 1	RANGAP1	11	11	6.8557e-67	20.8
ATP-dependent DNA helicase Q1	RECQL	10	10	2.4047e-158	19.6
Crk-like protein	CRKL	7	7	1.5294e-19	25.1
Neurogenic locus notch homolog protein 1;Notch 1 extracellular truncation;Notch 1 intracellular domain	NOTCH1	12	8	2.4952e-28	4.3
B1 bradykinin receptor	BDKRB1	3	3	7.5233e-09	5.7
Dual specificity mitogen-activated protein kinase kinase 3	MAP2K3	5	5	1.2836e-12	13.3
60S ribosomal protein L5	RPL5	9	9	6.9223e-69	29.6
60S ribosomal protein L21	RPL21	6	6	1.7504e-48	35.6
60S ribosomal protein L28	RPL28	6	6	1.7729e-44	34.3
40S ribosomal protein S9	RPS9	15	15	1.1564e-203	52.6
40S ribosomal protein S5;40S ribosomal protein S5, N-terminally processed	RPS5	6	6	4.0305e-91	22.5
40S ribosomal protein S10	RPS10	2	2	9.6093e-38	9.7
Microtubule-associated protein 1B;MAP1 light chain LC1	MAP1B	6	5	1.1661e-88	2.4
Glucosamine-6-phosphate isomerase 1	GNPDA1	8	5	1.4964e-58	33.9
E3 ubiquitin-protein ligase NEDD4	NEDD4	11	9	4.5835e-54	8.5
Utrophin	UTRN	46	43	3.7309e-173	14.3
Ras GTPase-activating-like protein IQGAP1	IQGAP1	74	69	0	47.5
Guanine nucleotide exchange factor MSS4	RABIF	3	3	3.2645e-09	23.6
F-actin-capping protein subunit alpha-2	CAPZA2	4	2	3.281e-57	13.6
F-actin-capping protein subunit beta	CAPZB	14	1	2.6441e-115	62.5
Aldehyde dehydrogenase family 1 member A3	ALDH1A3	14	11	1.1523e-154	24.2
Glutamine--tRNA ligase	QARS	20	20	7.2474e-222	30.8
60S ribosomal protein L29	RPL29	2	2	8.3237e-22	14.5
Sodium- and chloride-dependent creatine transporter 1;Transporter	SLC6A8	7	7	9.7402e-51	15.4
LIM and senescent cell antigen-like-containing domain protein 1	LIMS1	6	5	8.4015e-19	14.5
Glioma pathogenesis-related protein 1	GLIPR1	2	2	8.6339e-13	8.6
Prolyl endopeptidase	PREP	7	7	1.9522e-15	9.4
Phosphatidylinositol 5-phosphate 4-kinase type-2 alpha	PIP4K2A	16	11	2.571e-52	36.9
Coatomer subunit delta	ARCN1	5	5	6.498e-33	10
Glutamate--cysteine ligase catalytic subunit	GCLC	2	2	7.3551e-05	3.1
Glutamate--cysteine ligase regulatory subunit	GCLM	4	4	3.3668e-18	16.1
CD151 antigen	CD151	9	9	8.0176e-121	38.7
26S proteasome non-ATPase regulatory subunit 8	PSMD8	8	8	6.2329e-147	19.7
Glutathione synthetase	GSS	6	6	4.7977e-26	12.2
T-complex protein 1 subunit epsilon	CCT5	26	26	0	46.2
Heat shock 70 kDa protein 13	HSPA13	6	6	6.0855e-52	13.6
Casein kinase I isoform alpha	CSNK1A1	7	7	2.3703e-22	19.3
CD97 antigen;CD97 antigen subunit alpha;CD97 antigen subunit beta	CD97	19	19	0	25.1
MARCKS-related protein	MARCKSL1	3	3	4.7208e-15	18.5
Paxillin	PXN	4	4	3.5481e-13	6.3
Deoxyribonuclease-1-like 1	DNASE1L1	15	15	0	64.9
4-trimethylaminobutyraldehyde dehydrogenase	ALDH9A1	11	11	1.1656e-43	27.5
60S ribosomal protein L34	RPL34	5	5	7.3374e-24	36.8
Protein ERGIC-53	LMAN1	11	11	1.0923e-52	24.5
Fatty acid synthase;[Acyl-carrier-protein] S-acetyltransferase;[Acyl-carrier-protein] S-malonyltransferase;3-oxoacyl-[acyl-carrier-protein] synthase;3-oxoacyl-[acyl-carrier-protein] reductase;3-hydroxypalmitoyl-[acyl-carrier-protein] dehydratase;Enoyl-[acyl-carrier-protein] reductase;Oleoyl-[acyl-carrier-protein] hydrolase	FASN	92	92	0	45
T-complex protein 1 subunit gamma	CCT3	24	24	0	44.4
Elongation factor Tu, mitochondrial	TUFM	8	8	1.0971e-291	21.9
Alanine--tRNA ligase, cytoplasmic	AARS	34	34	0	39.6
Cysteine--tRNA ligase, cytoplasmic	CARS	8	8	1.0385e-42	10.7
Serine--tRNA ligase, cytoplasmic	SARS	22	22	0	41.2
Proteasome subunit beta type-3	PSMB3	7	7	0	28.8
Proteasome subunit beta type-2	PSMB2	10	10	0	39.3
DNA replication licensing factor MCM2	MCM2	4	4	3.4094e-24	5.4
Thrombospondin-3	THBS3	5	4	1.7977e-33	5.4
Transmembrane emp24 domain-containing protein 10	TMED10	5	5	6.7809e-82	21.5
Protein numb homolog	NUMB	15	12	6.7894e-39	21.7
Presenilin-1;Presenilin-1 NTF subunit;Presenilin-1 CTF subunit;Presenilin-1 CTF12	PSEN1	8	8	4.8719e-30	20.8
Histidine triad nucleotide-binding protein 1	HINT1	9	9	3.8391e-303	79.4
GMP synthase [glutamine-hydrolyzing]	GMPS	3	3	3.7095e-52	5.6
Guanine nucleotide-binding protein G(q) subunit alpha	GNAQ	24	14	0	64.6
Guanine nucleotide-binding protein G(I)/G(S)/G(O) subunit gamma-10	GNG10	7	7	2.756e-153	91.2
Isocitrate dehydrogenase [NAD] subunit alpha, mitochondrial	IDH3A	5	5	5.4111e-135	14.5
Matrix metalloproteinase-14	MMP14	26	25	0	40.2
Sulfate transporter	SLC26A2	10	10	6.4396e-166	17.9
Serpin B8	SERPINB8	6	4	3.3205e-23	15.8
Serpin H1	SERPINH1	7	7	9.9907e-140	22.7
Hsc70-interacting protein;Putative protein FAM10A5;Putative protein FAM10A4	ST13;ST13P5;ST13P4	14	14	2.8401e-105	36.9
Vasodilator-stimulated phosphoprotein	VASP	6	6	1.1478e-12	17.9
T-complex protein 1 subunit delta	CCT4	20	20	2.1316e-230	38
Fragile X mental retardation syndrome-related protein 1	FXR1	4	3	7.2564e-101	7.2
Fragile X mental retardation syndrome-related protein 2	FXR2	2	1	5.853e-35	2.2
Ras-related protein Rab-7a	RAB7A	16	16	0	79.2
Ras-related protein Rab-9A	RAB9A	2	2	1.2053e-12	11.9
Ras-related protein Rab-13	RAB13	16	13	0	72.4
Ras-related protein Rab-27A	RAB27A	6	4	2.9029e-39	27.6
1-phosphatidylinositol 4,5-bisphosphate phosphodiesterase delta-1	PLCD1	14	14	2.9721e-106	21.6
Dual specificity protein phosphatase 3	DUSP3	3	3	4.3104e-18	20
Matrix metalloproteinase-15	MMP15	3	2	1.1453e-11	4.2
B-cell receptor-associated protein 31	BCAP31	9	9	1.2163e-40	29.7
26S proteasome non-ATPase regulatory subunit 7	PSMD7	10	10	0	35.5
Plexin-A3	PLXNA3	39	24	0	22.9
Vesicle-associated membrane protein 7	VAMP7	7	7	6.0931e-70	33.6
Ribosomal protein S6 kinase alpha-3	RPS6KA3	14	9	2.1694e-53	21.5
3-oxo-5-beta-steroid 4-dehydrogenase	AKR1D1	2	2	1.7738e-07	3.1
Heterogeneous nuclear ribonucleoprotein M	HNRNPM	12	12	1.5036e-177	18.9
Importin subunit alpha-2	KPNA2	2	2	3.5421e-15	6.2
Importin subunit alpha-1	KPNA1	7	3	6.5371e-85	12.3
DNA-directed RNA polymerases I, II, and III subunit RPABC3	POLR2H	3	3	1.5281e-15	27.3
Rho GDP-dissociation inhibitor 1	ARHGDIA	16	2	5.9683e-192	81.9
Heterogeneous nuclear ribonucleoprotein F;Heterogeneous nuclear ribonucleoprotein F, N-terminally processed	HNRNPF	3	2	1.3927e-83	8.2
Kinesin-like protein KIF11	KIF11	3	3	2.121e-06	2.6
Spermine synthase	SMS	5	5	2.4559e-141	11.7
Hexokinase-2	HK2	10	8	1.8164e-155	10.9
Ephrin-B2	EFNB2	10	9	2.1374e-134	48.9
Ephrin-A5	EFNA5	4	4	8.4933e-82	17.1
Stanniocalcin-1	STC1	5	5	1.7518e-123	21.5
Thimet oligopeptidase	THOP1	4	4	4.8433e-09	5.5
Aldo-keto reductase family 1 member C2	AKR1C2	22	3	0	69.7
F-actin-capping protein subunit alpha-1	CAPZA1	14	12	1.2372e-177	54.5
Biliverdin reductase A	BLVRA	8	8	4.5894e-31	29.4
Arfaptin-1	ARFIP1	2	2	2.1634e-14	9.1
ATP-citrate synthase	ACLY	48	48	0	44.4
Diphosphomevalonate decarboxylase	MVD	2	2	1.9383e-06	5.5
Coatomer subunit beta	COPB1	21	21	6.2468e-277	25.8
Coatomer subunit alpha;Xenin;Proxenin	COPA	41	41	0	31.2
AP-2 complex subunit sigma	AP2S1	6	6	1.4174e-16	43
Sodium/myo-inositol cotransporter	SLC5A3	10	10	7.5576e-61	16.4
Monocarboxylate transporter 1	SLC16A1	9	9	3.8567e-299	15.6
IST1 homolog	IST1	14	14	5.3305e-257	33.8
Arginine--tRNA ligase, cytoplasmic	RARS	18	18	3.8546e-242	29.1
Voltage-dependent calcium channel subunit alpha-2/delta-1;Voltage-dependent calcium channel subunit alpha-2-1;Voltage-dependent calcium channel subunit delta-1	CACNA2D1	37	37	0	38.5
Tyrosine--tRNA ligase, cytoplasmic	YARS	27	27	4.0519e-208	47.9
Heat shock-related 70 kDa protein 2	HSPA2	29	8	0	40.8
Potassium-transporting ATPase alpha chain 2	ATP12A	6	1	1.3983e-83	4.3
Sodium/potassium-transporting ATPase subunit beta-3	ATP1B3	17	17	0	56.6
UV excision repair protein RAD23 homolog A	RAD23A	5	2	3.9003e-16	13.2
UV excision repair protein RAD23 homolog B	RAD23B	10	7	2.396e-92	22.2
Ephrin type-B receptor 3	EPHB3	11	2	2.5066e-56	11.5
Ephrin type-B receptor 4	EPHB4	16	9	1.4298e-72	17.6
Ephrin type-B receptor 1	EPHB1	14	5	7.326e-201	15.2
Delta-1-pyrroline-5-carboxylate synthase;Glutamate 5-kinase;Gamma-glutamyl phosphate reductase	ALDH18A1	2	2	1.369e-269	2.6
Alpha-soluble NSF attachment protein	NAPA	24	24	0	79.7
Microfibrillar-associated protein 2	MFAP2	4	4	1.7462e-15	20.8
Eukaryotic translation initiation factor 5	EIF5	4	4	2.0762e-30	9
Solute carrier family 12 member 2	SLC12A2	35	35	1.4171e-206	35.1
26S proteasome non-ATPase regulatory subunit 4	PSMD4	6	6	5.0869e-47	16.6
GTP-binding protein RAD	RRAD	2	2	3.1556e-70	10.1
Exportin-2	CSE1L	26	26	0	33.6
Transitional endoplasmic reticulum ATPase	VCP	54	53	0	61
Proteinase-activated receptor 2;Proteinase-activated receptor 2, alternate cleaved 1;Proteinase-activated receptor 2, alternate cleaved 2	F2RL1	2	2	1.7852e-05	5.5
Caspase-6;Caspase-6 subunit p18;Caspase-6 subunit p11	CASP6	5	5	2.6624e-43	17.7
Adenosine kinase	ADK	8	8	9.6356e-188	27.1
Laminin subunit beta-2	LAMB2	17	17	1.3699e-261	10.1
Cadherin-11	CDH11	19	19	7.4799e-116	27.3
Protein SEC13 homolog	SEC13	6	6	0	22.8
Heterogeneous nuclear ribonucleoprotein H2	HNRNPH2	7	2	1.5934e-220	18.9
Eukaryotic translation initiation factor 3 subunit B	EIF3B	7	7	9.9345e-70	9.3
BH3-interacting domain death agonist;BH3-interacting domain death agonist p15;BH3-interacting domain death agonist p13;BH3-interacting domain death agonist p11	BID	3	3	1.5537e-91	20
Methionine--tRNA ligase, cytoplasmic	MARS	13	13	0	16.4
Integrin alpha-1	ITGA1	43	43	0	31.3
Eukaryotic translation initiation factor 6	EIF6	4	4	4.2749e-79	22.9
C-terminal-binding protein 2	CTBP2	3	1	2.1616e-26	4.9
ADP-ribosylation factor-like protein 4C	ARL7;ARL4C	2	2	5.6956e-16	14.4
Claudin-12	CLDN12	4	4	4.7549e-26	13.5
Inhibin beta E chain	INHBE	9	9	0	30
Anthrax toxin receptor 2	ANTXR2	10	10	3.2755e-199	21.5
Myotrophin	MTPN	7	7	2.9795e-126	62.7
Guanine nucleotide-binding protein subunit gamma;Guanine nucleotide-binding protein G(I)/G(S)/G(O) subunit gamma-2	GNG2	4	4	7.4573e-40	40
Triosephosphate isomerase	TPI1	21	21	0	75.2
Eukaryotic translation initiation factor 3 subunit E	EIF3E	7	7	9.3349e-82	16.9
Gamma-aminobutyric acid receptor-associated protein-like 2	GABARAPL2	7	5	9.1723e-24	41.9
Eukaryotic initiation factor 4A-I	EIF4A1	24	12	0	54.2
40S ribosomal protein S20	RPS20	3	3	7.3987e-18	25.2
Synaptosomal-associated protein 25	SNAP25	5	5	7.0026e-26	31.1
Ribose-phosphate pyrophosphokinase 1;Ribose-phosphate pyrophosphokinase	PRPS1	10	3	1.7649e-75	34
Protein S100-A10	S100A10	6	6	6.9332e-266	53.6
Cell division control protein 42 homolog	CDC42	12	11	0	49.7
Destrin	DSTN	10	8	2.529e-47	52.7
Glia maturation factor beta	GMFB	4	4	3.531e-45	35.9
Ras-related protein Rab-8A	RAB8A	14	9	4.8212e-155	54.6
Signal recognition particle 54 kDa protein	SRP54	2	2	3.718e-25	4
Ras-related protein Rab-4B	RAB4B	5	2	5.394e-16	29.6
Ras-related protein Rab-2A;Ras-related protein Rab-2B	RAB2A;RAB2B	14	14	2.2108e-140	69.8
Ras-related protein Rab-5B	RAB5B	9	5	9.8147e-124	51.2
Ras-related protein Rab-10	RAB10	16	14	8.0027e-175	70.5
NEDD8-conjugating enzyme Ubc12	UBE2M	7	7	2.5e-20	31.1
Ubiquitin-conjugating enzyme E2 N;Putative ubiquitin-conjugating enzyme E2 N-like	UBE2N;UBE2NL	7	7	1.8819e-27	36.2
Ras-related protein Rab-14	RAB14	18	18	2.0411e-188	79.1
Actin-related protein 3	ACTR3	20	20	3.6855e-253	44
Actin-related protein 2	ACTR2	16	16	1.5282e-271	49.5
COP9 signalosome complex subunit 2	COPS2	8	2	1.5885e-26	19.6
ADP-ribosylation factor 3;ADP-ribosylation factor 1	ARF3;ARF1	14	8	0	65.2
ATP-binding cassette sub-family E member 1	ABCE1	16	16	6.2692e-243	25.4
Ras-related protein Rap-1b;Ras-related protein Rap-1b-like protein	RAP1B	18	5	0	87
Ras-related protein Rap-2b	RAP2B	15	9	0	76
40S ribosomal protein S3a	RPS3A	9	9	9.4512e-282	36
60S ribosomal protein L26	RPL26	6	1	6.5531e-90	37.9
60S ribosomal protein L15	RPL15	10	10	6.1579e-149	47.5
60S ribosomal protein L27	RPL27	4	4	1.1781e-203	27.2
Transforming protein RhoA	RHOA	17	8	0	82.4
Rho-related GTP-binding protein RhoE	RND3	5	5	4.0484e-33	24.6
Prefoldin subunit 3	VBP1	5	5	4.1273e-17	29.9
Syntaxin-binding protein 1	STXBP1	36	36	0	66.7
Beta-2-microglobulin;Beta-2-microglobulin form pI 5.3	B2M	9	9	0	78.2
Guanine nucleotide-binding protein G(I)/G(S)/G(O) subunit gamma-11	GNG11	8	8	7.9996e-120	58.9
Ubiquitin-fold modifier 1	UFM1	5	5	1.6815e-34	68.2
AP-1 complex subunit sigma-1A	AP1S1	2	2	0.00010614	15.8
Nuclear transport factor 2	NUTF2	3	3	4.1892e-15	24.4
Heterogeneous nuclear ribonucleoprotein K	HNRNPK	14	14	0	31.7
14-3-3 protein gamma;14-3-3 protein gamma, N-terminally processed	YWHAG	21	15	0	72.5
40S ribosomal protein S7	RPS7	5	5	4.8704e-40	29.9
Serine/threonine-protein phosphatase PP1-alpha catalytic subunit;Serine/threonine-protein phosphatase	PPP1CA;PPP1CC	15	5	5.6034e-196	44.8
Serine/threonine-protein phosphatase PP1-beta catalytic subunit	PPP1CB	13	4	5.0736e-288	38.2
Calmodulin	CALM1;CALM2	12	11	0	67.3
Neuronal calcium sensor 1	NCS1	3	3	2.1645e-08	17.9
26S protease regulatory subunit 4	PSMC1	17	17	0	43.2
26S protease regulatory subunit 8	PSMC5	21	21	0	56.4
40S ribosomal protein S8	RPS8	10	10	0	48.1
40S ribosomal protein S15a	RPS15A	8	8	1.2867e-150	56.9
40S ribosomal protein S16	RPS16	11	11	6.2141e-84	58.2
14-3-3 protein epsilon	YWHAE	27	24	0	76.9
40S ribosomal protein S14	RPS14	6	6	2.9572e-64	38.4
40S ribosomal protein S23	RPS23	6	6	1.7478e-26	30.1
40S ribosomal protein S18	RPS18	14	14	2.733e-124	63.2
40S ribosomal protein S13	RPS13	8	8	1.0524e-154	39.1
40S ribosomal protein S11	RPS11	16	16	2.1129e-71	63.3
Thymosin beta-4;Hematopoietic system regulatory peptide	TMSB4X;TMSL4	5	4	0	72.7
ADP-ribosylation factor 6	ARF6	8	8	1.4182e-247	57.7
26S protease regulatory subunit 10B	PSMC6	13	13	0	36.5
60S ribosomal protein L7a	RPL7A	12	12	2.9891e-172	42.1
Eukaryotic peptide chain release factor subunit 1	ETF1	10	10	2.1819e-42	27.7
40S ribosomal protein S4, X isoform	RPS4X	16	16	6.8791e-124	48.3
Serine/threonine-protein phosphatase 2A catalytic subunit beta isoform	PPP2CB	13	1	0	40.5
Actin, aortic smooth muscle;Actin, gamma-enteric smooth muscle	ACTA2;ACTG2;ACTA1	27	1	0	58.9
40S ribosomal protein S6	RPS6	8	8	0	26.9
Histone H4	HIST1H4A	12	12	0	62.1
Ras-related protein Rab-1A	RAB1A	18	10	0	82
60S ribosomal protein L23	RPL23	3	3	4.0335e-49	19.3
Ras-related protein Rap-1A	RAP1A	17	4	0	69
40S ribosomal protein S15	RPS15	3	3	6.4301e-196	22.1
40S ribosomal protein S26;Putative 40S ribosomal protein S26-like 1	RPS26;RPS26P11	3	3	5.0786e-54	20
40S ribosomal protein S28	RPS28	2	2	3.3891e-10	29
Guanine nucleotide-binding protein G(I)/G(S)/G(T) subunit beta-1	GNB1	19	11	0	65.3
E3 ubiquitin-protein ligase RBX1	RBX1	2	2	7.3081e-08	17.6
Guanine nucleotide-binding protein G(I)/G(S)/G(T) subunit beta-2	GNB2	20	8	0	66.8
60S ribosomal protein L30	RPL30	3	3	3.4232e-86	27.8
60S ribosomal protein L10a	RPL10A	13	13	1.1288e-165	49.8
60S ribosomal protein L11	RPL11	9	9	6.5528e-159	42.7
60S ribosomal protein L8	RPL8	6	6	1.6283e-72	17.9
Peptidyl-prolyl cis-trans isomerase A;Peptidyl-prolyl cis-trans isomerase	PPIA	14	14	0	75.8
Peptidyl-prolyl cis-trans isomerase FKBP1A;Peptidyl-prolyl cis-trans isomerase	FKBP1A;FKBP12-Exip2	6	6	8.1529e-77	82.4
Ubiquitin-40S ribosomal protein S27a;Ubiquitin;40S ribosomal protein S27a	RPS27A	10	1	0	41
Growth factor receptor-bound protein 2	GRB2	12	12	6.8819e-37	61.8
Ras-related C3 botulinum toxin substrate 1	RAC1	12	3	4.3114e-202	68.8
AP-2 complex subunit beta	AP2B1	39	21	0	45.1
Guanine nucleotide-binding protein G(i) subunit alpha-1	GNAI1	18	6	0	48.6
14-3-3 protein zeta/delta	YWHAZ	27	19	0	78.4
Serine/threonine-protein phosphatase 2A 55 kDa regulatory subunit B alpha isoform	PPP2R2A	13	8	3.4478e-279	34.7
Dynein light chain 1, cytoplasmic	DYNLL1	6	2	1.183e-27	77.5
60S ribosomal protein L38	RPL38	2	2	1.4105e-25	32.9
S-phase kinase-associated protein 1	SKP1	6	6	1.6851e-21	33.1
Guanine nucleotide-binding protein G(I)/G(S)/G(O) subunit gamma-5	GNG5	5	5	1.9317e-145	48.5
Eukaryotic translation initiation factor 5A-1;Eukaryotic translation initiation factor 5A-1-like;Eukaryotic translation initiation factor 5A-2	EIF5A;EIF5AL1;EIF5A2	10	10	1.5818e-73	41.6
Guanine nucleotide-binding protein subunit beta-2-like 1	GNB2L1	18	18	0	58.4
Actin, cytoplasmic 2;Actin, cytoplasmic 2, N-terminally processed	ACTG1	36	1	0	95.7
Thymosin beta-10	TMSB10	5	3	2.6259e-236	63.6
Serine/threonine-protein phosphatase 2A catalytic subunit alpha isoform	PPP2CA	13	1	0	40.5
Nuclease-sensitive element-binding protein 1	YBX1	4	1	0	15.1
Tropomyosin alpha-4 chain	TPM4	24	12	1.488e-165	60.1
Elongation factor 1-alpha 1;Putative elongation factor 1-alpha-like 3	EEF1A1;EEF1A1P5	26	26	0	62.3
Tubulin beta-4B chain	TUBB4B	27	1	0	67.2
Coxsackievirus and adenovirus receptor	CXADR	17	17	3.3111e-172	52.9
Tyrosine-protein phosphatase non-receptor type substrate 1;Signal-regulatory protein beta-1 isoform 3	SIRPA;SIRPB1	16	16	7.9917e-62	35.3
Eukaryotic translation initiation factor 4 gamma 2	EIF4G2	13	13	7.2291e-45	14.1
Phosphatidylinositol 5-phosphate 4-kinase type-2 beta	PIP4K2B	12	7	1.1969e-31	29.6
Casein kinase I isoform gamma-2	CSNK1G2	17	3	2.4967e-55	35.7
T-complex protein 1 subunit beta	CCT2	25	25	0	48.4
mRNA export factor	RAE1	4	4	8.7425e-20	16
Glutathione S-transferase omega-1	GSTO1	12	12	1.1266e-108	36.5
DNA-dependent protein kinase catalytic subunit	PRKDC	92	92	0	22.6
Disintegrin and metalloproteinase domain-containing protein 17	ADAM17	17	17	1.6907e-86	21.8
Interleukin-13 receptor subunit alpha-1	IL13RA1	3	3	7.5e-10	6.8
Brain acid soluble protein 1	BASP1	25	25	0	92.1
Dermcidin;Survival-promoting peptide;DCD-1	DCD	4	4	3.1333e-13	29.1
Conserved oligomeric Golgi complex subunit 7	COG7	4	4	1.4095e-83	5.2
Mothers against decapentaplegic homolog 3	SMAD3	4	3	2.4581e-121	9.4
ADP-ribosylation factor 5	ARF5	11	5	0	57.8
Enhancer of rudimentary homolog	ERH	2	2	4.1591e-17	17.3
Rho-related GTP-binding protein RhoG	RHOG	12	11	0	56
Disabled homolog 2	DAB2	6	6	1.2181e-18	10.3
Very low-density lipoprotein receptor	VLDLR	6	6	2.27e-61	6.5
Basement membrane-specific heparan sulfate proteoglycan core protein;Endorepellin;LG3 peptide	HSPG2	32	32	0	9.4
Ephrin-B1	EFNB1	7	6	1.4941e-25	31.2
55 kDa erythrocyte membrane protein	MPP1	10	10	2.0891e-149	23.8
Vigilin	HDLBP	10	10	9.0732e-55	9.4
Cyclin-dependent kinase 5	CDK5	7	6	6.3369e-70	18.8
Transcriptional activator protein Pur-alpha	PURA	3	3	3.9282e-14	8.7
Clathrin heavy chain 1	CLTC	83	64	0	53.7
Nuclear factor NF-kappa-B p100 subunit;Nuclear factor NF-kappa-B p52 subunit	NFKB2	4	4	1.0397e-16	4.9
Sorbitol dehydrogenase	SORD	7	7	1.5733e-27	19.6
Heterogeneous nuclear ribonucleoprotein U	HNRNPU	14	14	0	16.5
Spectrin beta chain, brain 1	SPTBN1	16	16	2.6596e-58	8.8
AMP deaminase 2	AMPD2	12	12	1.4662e-68	13.9
Adenylyl cyclase-associated protein 1	CAP1	27	27	8.9245e-224	58.3
Large neutral amino acids transporter small subunit 1	SLC7A5	11	10	0	26.8
Exosome component 10	EXOSC10	2	2	4.4816e-15	3.2
6-phosphofructokinase type C;6-phosphofructokinase	PFKP	30	26	0	32.8
Inositol polyphosphate 5-phosphatase OCRL-1	OCRL	7	7	1.7626e-20	8.5
1-phosphatidylinositol 4,5-bisphosphate phosphodiesterase beta-3	PLCB3	25	25	1.1846e-150	19.8
Kinesin-like protein KIF23	KIF23	27	27	3.1991e-141	29.9
Histone H1.1	HIST1H1A	3	1	1.1131e-36	13.5
Dual specificity mitogen-activated protein kinase kinase 1	MAP2K1	15	10	4.0896e-71	29.8
Peptidyl-prolyl cis-trans isomerase FKBP4;Peptidyl-prolyl cis-trans isomerase FKBP4, N-terminally processed	FKBP4	10	10	3.8033e-29	26.1
Nucleobindin-1	NUCB1	3	3	1.6035e-11	6.7
60S ribosomal protein L6	RPL6	14	14	0	50
A-kinase anchor protein 12	AKAP12	53	53	0	32.7
Guanine nucleotide-binding protein subunit alpha-12	GNA12	14	13	9.4637e-51	37.8
Caveolin-1;Caveolin	CAV1	6	6	2.5044e-24	29.2
Tumor necrosis factor alpha-induced protein 2	TNFAIP2	12	12	1.041e-52	24.2
Urokinase plasminogen activator surface receptor	PLAUR	12	12	0	39.4
Transcription factor p65	RELA	2	2	6.4499e-19	4.5
UBX domain-containing protein 1	UBXN1	2	2	4.9073e-22	8.1
1,4-alpha-glucan-branching enzyme	GBE1	25	25	5.3362e-297	36.5
Copper-transporting ATPase 1	ATP7A	5	5	9.3509e-28	3.7
Neurogenic locus notch homolog protein 2;Notch 2 extracellular truncation;Notch 2 intracellular domain	NOTCH2	34	30	0	14.9
Lactoylglutathione lyase	GLO1	5	5	5.1365e-14	33.2
Activin receptor type-1	ACVR1	7	7	1.1006e-71	16.3
Aldo-keto reductase family 1 member C1	AKR1C1	24	1	0	75.2
Single-stranded DNA-binding protein, mitochondrial	SSBP1	4	4	2.6022e-291	27.7
14-3-3 protein eta	YWHAH	19	15	0	52.4
Dynamin-1	DNM1	9	2	3.4574e-37	8.8
Tyrosine-protein phosphatase non-receptor type 12	PTPN12	3	3	6.371e-19	3.7
Tyrosine-protein phosphatase non-receptor type 11	PTPN11	12	12	5.4054e-29	20.8
Amidophosphoribosyltransferase	PPAT	8	8	7.3479e-31	17.8
Glucosamine--fructose-6-phosphate aminotransferase [isomerizing] 1	GFPT1	32	26	0	56.8
Proteasome activator complex subunit 1	PSME1	6	6	6.2634e-27	22.9
Peroxiredoxin-1	PRDX1	16	12	2.5433e-122	63.3
Cytoskeleton-associated protein 4	CKAP4	3	2	2.738e-10	4.7
KH domain-containing, RNA-binding, signal transduction-associated protein 1	KHDRBS1	5	5	3.0655e-81	9.9
Apoptosis regulator BAX	BAX	2	2	5.1336e-10	12.5
Prolow-density lipoprotein receptor-related protein 1;Low-density lipoprotein receptor-related protein 1 85 kDa subunit;Low-density lipoprotein receptor-related protein 1 515 kDa subunit;Low-density lipoprotein receptor-related protein 1 intracellular domain	LRP1	102	98	0	24
Rho GTPase-activating protein 1	ARHGAP1	12	12	7.1994e-264	30.1
Alpha-actinin-3	ACTN3	12	2	2.0481e-52	11.4
Serine/threonine-protein phosphatase 2B catalytic subunit alpha isoform;Serine/threonine-protein phosphatase	PPP3CA;PPP3CB	5	2	1.5883e-18	10
ATP-dependent RNA helicase A	DHX9	23	23	3.8472e-211	20.8
Quinone oxidoreductase	CRYZ	9	9	1.8495e-36	31
Interleukin-10 receptor subunit beta	IL10RB	6	6	6.4084e-24	19.7
Sodium-dependent phosphate transporter 2	SLC20A2	6	4	3.2303e-15	7.1
Galectin-3-binding protein	LGALS3BP	32	32	0	62.6
Lysyl oxidase homolog 1	LOXL1	3	2	8.5065e-13	5.6
Lactadherin;Lactadherin short form;Medin	MFGE8	25	25	0	77
Testican-1	SPOCK1	6	6	8.7077e-19	11.4
Leukocyte surface antigen CD47	CD47	10	10	5.4661e-91	26.6
Peptidyl-prolyl cis-trans isomerase D	PPID	4	4	6.9724e-16	10
Schlafen family member 5	SLFN5	4	4	1.8277e-52	4
Protein VAC14 homolog	VAC14	5	5	1.4585e-247	7.5
tRNA (cytosine(34)-C(5))-methyltransferase	NSUN2	7	7	1.3148e-108	9.3
Nuclear cap-binding protein subunit 1	NCBP1	8	8	3.825e-60	12.7
Neuroblast differentiation-associated protein AHNAK	AHNAK	221	221	0	59.9
Bone marrow stromal antigen 2	BST2	3	3	2.2211e-15	18.3
Secernin-1	SCRN1	3	3	3.6008e-07	6
WASH complex subunit strumpellin	KIAA0196	7	7	3.6258e-53	6.2
Transducin beta-like protein 3	TBL3	2	2	2.7344e-10	2.5
Twinfilin-1	TWF1	12	10	1.5789e-68	36.9
Syntaxin-4	STX4	19	19	0	58.6
Seprase	FAP	22	22	6.4403e-104	35.3
Hyaluronidase-2	HYAL2	4	4	4.8381e-23	15.9
Aminoacyl tRNA synthase complex-interacting multifunctional protein 1;Endothelial monocyte-activating polypeptide 2	AIMP1	5	5	4.1306e-113	18.9
Interleukin enhancer-binding factor 2	ILF2	3	3	1.084e-179	8.5
Vesicular integral-membrane protein VIP36	LMAN2	10	10	1.3183e-38	28.9
Receptor-type tyrosine-protein phosphatase eta	PTPRJ	16	16	7.3732e-79	16.7
Disks large homolog 1	DLG1	44	38	0	52.4
Unconventional myosin-Ie	MYO1E	12	10	1.2154e-37	12
Protein tyrosine phosphatase type IVA 2	PTP4A2	9	6	3.3515e-50	58.1
E3 ubiquitin-protein ligase TRIM32	TRIM32	2	2	9.3244e-09	3.7
Bifunctional coenzyme A synthase;Phosphopantetheine adenylyltransferase;Dephospho-CoA kinase	COASY	5	5	2.2272e-65	10.5
Acetyl-CoA carboxylase 1;Biotin carboxylase	ACACA	18	18	2.7561e-184	8.2
5-AMP-activated protein kinase catalytic subunit alpha-1	PRKAA1	15	12	2.2131e-149	31.3
TAR DNA-binding protein 43	TARDBP	5	5	9.7083e-100	14.3
Aminoacyl tRNA synthase complex-interacting multifunctional protein 2	AIMP2	7	7	1.3582e-43	23.1
Bone morphogenetic protein receptor type-2	BMPR2	9	9	2.9937e-25	8.3
Serine/threonine-protein kinase PAK 2;PAK-2p27;PAK-2p34	PAK2	8	8	4.7882e-33	18.7
26S proteasome non-ATPase regulatory subunit 2	PSMD2	31	31	0	40.3
Transcription intermediary factor 1-beta	TRIM28	7	7	1.0882e-51	8.1
Ras GTPase-activating protein-binding protein 1	G3BP1	4	3	6.5362e-11	11.2
Eukaryotic translation initiation factor 3 subunit I	EIF3I	6	6	2.0724e-86	21.2
C-terminal-binding protein 1	CTBP1	4	2	5.8261e-34	8.6
Phospholipase D1	PLD1	3	3	3.3001e-16	3.4
Ubiquitin-conjugating enzyme E2 variant 1	UBE2V1;TMEM189	9	4	1.651e-25	52.4
Integrin-linked protein kinase	ILK	22	22	4.4201e-90	50
Beta-2-syntrophin	SNTB2	17	16	1.7631e-61	33.1
Protein unc-119 homolog A;Protein unc-119 homolog B	UNC119;UNC119B	2	2	0.00018605	7.5
Zinc transporter ZIP6	SLC39A6	6	6	5.8134e-38	8.5
28 kDa heat- and acid-stable phosphoprotein	PDAP1	6	6	7.6521e-13	32
Disintegrin and metalloproteinase domain-containing protein 9	ADAM9	19	19	9.1154e-82	23.6
Unconventional myosin-IXb	MYO9B	8	8	4.6041e-38	3.8
Rho-associated protein kinase 1	ROCK1	10	10	7.381e-21	7
Interleukin-18 receptor 1	IL18R1	2	2	9.5412e-06	3.3
V-type proton ATPase 116 kDa subunit a isoform 3	TCIRG1	2	2	1.6572e-05	2.2
Sequestosome-1	SQSTM1	8	8	2.7537e-89	26.6
Tubulin beta-3 chain	TUBB3	22	5	0	49.8
Peptidyl-prolyl cis-trans isomerase NIMA-interacting 1	PIN1	3	3	4.5959e-15	24.5
Cullin-1	CUL1	11	11	4.8201e-106	14.6
Cullin-2	CUL2	5	5	1.2007e-26	7.9
Cullin-3	CUL3	12	12	1.2705e-47	14.7
Cullin-4A	CUL4A	21	12	5.3283e-80	26.1
GDP-L-fucose synthase	TSTA3	6	6	1.2828e-73	19.6
Ras-related protein Rab-31	RAB31	11	9	6.0841e-207	68
Ras-related protein Rab-32	RAB32	6	6	2.8714e-28	37.3
Trophoblast glycoprotein	TPBG	10	10	0	24.8
Four and a half LIM domains protein 1	FHL1	3	3	1.9285e-09	11.1
Bleomycin hydrolase	BLMH	7	7	3.981e-235	13.8
Beta-1-syntrophin	SNTB1	13	12	1.0995e-59	27
Tubulin beta-2A chain;Tubulin beta-2B chain	TUBB2A;TUBB2B	23	2	0	54.8
Coactosin-like protein	COTL1	10	10	1.0361e-68	45.8
Lysosome membrane protein 2	SCARB2	16	16	1.3764e-240	36.6
Nidogen-2	NID2	40	39	0	35.7
Low-density lipoprotein receptor-related protein 8	LRP8	2	2	1.8504e-12	2.4
Dystroglycan;Alpha-dystroglycan;Beta-dystroglycan	DAG1	17	17	1.0544e-96	20.2
Desmoglein-2	DSG2	25	25	2.7772e-149	28.7
Scaffold attachment factor B2	SAFB2	2	2	1.0821e-22	1.5
Eukaryotic translation initiation factor 3 subunit A	EIF3A	7	7	4.7804e-180	6.2
Protein scribble homolog	SCRIB	31	28	0	22.6
Dedicator of cytokinesis protein 1	DOCK1	3	2	1.6871e-10	1.9
Dihydropyrimidinase-related protein 3	DPYSL3	15	12	3.9262e-113	33.5
Cytoplasmic dynein 1 heavy chain 1	DYNC1H1	210	210	0	44.5
Src substrate cortactin	CTTN	13	13	5.6188e-30	20.7
Flotillin-2	FLOT2	23	23	7.2222e-275	47.8
E3 ubiquitin/ISG15 ligase TRIM25	TRIM25	4	4	2.8304e-22	6.7
Filamin-C	FLNC	30	17	1.2534e-192	11.3
Myosin-binding protein C, fast-type	MYBPC2	4	4	2.1465e-10	3.2
Frizzled-2	FZD2	2	2	2.7487e-05	2.7
Guanine nucleotide-binding protein subunit alpha-13	GNA13	25	24	0	62.6
UDP-glucose 4-epimerase	GALE	3	3	2.2989e-41	8.6
Protocadherin Fat 1;Protocadherin Fat 1, nuclear form	FAT1	129	129	0	31.9
Phosphoribosyl pyrophosphate synthase-associated protein 1	PRPSAP1	4	2	5.3316e-51	13.8
DNA replication licensing factor MCM6	MCM6	2	2	1.7611e-13	3.2
Type I inositol 1,4,5-trisphosphate 5-phosphatase	INPP5A	9	9	1.2773e-18	24
Ras GTPase-activating protein 3	RASA3	29	29	1.6189e-284	38.7
Probable E3 ubiquitin-protein ligase TRIP12	TRIP12	6	6	6.2546e-31	3.2
Clathrin interactor 1	CLINT1	2	2	2.9827e-14	3.4
Neutral alpha-glucosidase AB	GANAB	29	4	0	31.6
Raftlin	RFTN1	30	29	0	58.5
Major vault protein	MVP	82	82	0	84.8
LIM and SH3 domain protein 1	LASP1	9	9	1.1075e-49	36.4
Ras-related protein Rab-39A	RAB39A	3	1	3.5715e-108	11.1
Importin subunit beta-1	KPNB1	23	23	0	28.2
Ventricular zone-expressed PH domain-containing protein homolog 1	VEPH1	15	15	3.7522e-57	18.7
Charged multivesicular body protein 4a	CHMP4A	5	1	3.6579e-28	17.7
Lysosomal-associated transmembrane protein 4A	LAPTM4A	2	2	5.3211e-05	8.6
Septin-2	2015-09-02	12	12	2.7662e-195	31
116 kDa U5 small nuclear ribonucleoprotein component	EFTUD2	5	4	2.2913e-68	6.2
Sorting nexin-17	SNX17	10	10	3.3548e-84	21.1
Zinc transporter ZIP14	SLC39A14	7	7	0	16.9
Lysine--tRNA ligase	KARS	7	7	2.5999e-70	14.9
Eukaryotic translation initiation factor 4H	EIF4H	7	7	4.5341e-34	35.1
Platelet-activating factor acetylhydrolase IB subunit gamma	PAFAH1B3	6	6	1.0765e-16	23.4
Procollagen C-endopeptidase enhancer 1	PCOLCE	4	4	1.1527e-31	12.9
Astrocytic phosphoprotein PEA-15	PEA15	3	3	1.9721e-202	31.1
Phosphomevalonate kinase	PMVK	6	6	1.0971e-25	32.8
Plectin	PLEC	74	70	0	17
Inorganic pyrophosphatase	PPA1	10	10	2.3194e-72	42.9
Non-POU domain-containing octamer-binding protein	NONO	10	9	4.4254e-301	20.6
Receptor-type tyrosine-protein phosphatase kappa	PTPRK	24	22	7.3141e-118	19.5
Ras-related protein Rab-35	RAB35	16	15	0	69.7
Reticulocalbin-1	RCN1	6	6	2.1376e-12	20.2
Lethal(2) giant larvae protein homolog 1	LLGL1	27	27	5.6212e-199	30.9
Transmembrane emp24 domain-containing protein 2	TMED2	5	5	4.1979e-24	32.3
Poly(rC)-binding protein 1	PCBP1	12	8	4.2536e-206	48.9
GTP-binding protein Rheb	RHEB	12	12	8.4916e-105	42.4
Ubiquitin-protein ligase E3C	UBE3C	13	13	4.4161e-145	13.4
Splicing factor 3B subunit 3	SF3B3	6	6	1.152e-102	5.2
Ras suppressor protein 1	RSU1	14	14	0	66.8
Protein phosphatase 1 regulatory subunit 7	PPP1R7	7	7	6.6133e-95	24.7
Protein transport protein Sec23B	SEC23B	3	3	8.32e-45	4.6
SH2 domain-containing adapter protein B	SHB	2	2	8.3736e-07	3.3
Transforming growth factor-beta-induced protein ig-h3	TGFBI	45	45	0	81.1
Translin	TSN	9	9	0	46.1
Cdc42-interacting protein 4	TRIP10	5	5	1.2192e-14	9.7
Pachytene checkpoint protein 2 homolog	TRIP13	9	9	6.566e-191	23.6
Thyroid receptor-interacting protein 6	TRIP6	2	2	5.6345e-05	6.3
Microtubule-associated protein RP/EB family member 1	MAPRE1	8	7	4.0579e-26	21.3
Sterol-4-alpha-carboxylate 3-dehydrogenase, decarboxylating	NSDHL	4	4	4.9497e-92	14.2
Ovarian cancer G-protein coupled receptor 1	GPR68	2	2	1.4576e-07	7.1
Myosin light chain kinase, smooth muscle;Myosin light chain kinase, smooth muscle, deglutamylated form	MYLK	2	2	2.8663e-07	0.9
Probable E3 ubiquitin-protein ligase HERC1	HERC1	4	4	2.779e-52	0.8
Neutral amino acid transporter B(0)	SLC1A5	20	20	0	35.7
Myeloid leukemia factor 2	MLF2	3	3	1.421e-10	14.1
Mitochondrial import receptor subunit TOM34	TOMM34	3	3	6.6749e-12	9.7
Serine/threonine-protein kinase STK11	STK11	4	4	3.0195e-20	13.2
Vesicle-associated membrane protein 3	VAMP3	7	4	0	53
V-type proton ATPase subunit S1	ATP6AP1	2	2	1.8284e-10	3.6
Ras-related protein Rab-11B	RAB11B;RAB11A	14	2	3.4426e-261	61.5
Zyxin	ZYX	8	8	8.3925e-43	22.2
UDP-N-acetylhexosamine pyrophosphorylase;UDP-N-acetylgalactosamine pyrophosphorylase;UDP-N-acetylglucosamine pyrophosphorylase	UAP1	8	6	3.6061e-97	18
Laminin subunit alpha-4	LAMA4	64	64	0	33.1
DNA damage-binding protein 1	DDB1	22	22	1.258e-237	19.7
Hsp90 co-chaperone Cdc37	CDC37	8	8	4.0768e-35	25.4
Dihydropyrimidinase-related protein 2	DPYSL2	24	20	0	54
C3a anaphylatoxin chemotactic receptor	C3AR1	2	2	2.0805e-07	6.2
Extracellular matrix protein 1	ECM1	14	14	1.7608e-172	30.2
MAP kinase-activated protein kinase 3	MAPKAPK3	7	4	2.9725e-14	18.1
Alpha-mannosidase 2	MAN2A1	4	4	2.409e-14	3.9
Kynureninase	KYNU	16	16	2.103e-164	44.5
Plasma membrane calcium-transporting ATPase 3	ATP2B3	22	3	0	13.6
Ceramide glucosyltransferase	UGCG	2	2	1.2166e-06	6.1
Carbonic anhydrase 9	CA9	15	15	0	47.7
Reticulon-1	RTN1	3	3	4.6358e-14	3.4
Phosphoenolpyruvate carboxykinase [GTP], mitochondrial	PCK2	2	2	1.3055e-137	3.4
Discoidin domain-containing receptor 2	DDR2	22	21	0	31.1
UTP--glucose-1-phosphate uridylyltransferase	UGP2	12	10	3.2647e-172	24.4
Heterogeneous nuclear ribonucleoprotein U-like protein 2	HNRNPUL2;hCG_2044799	2	2	2.0951e-75	2.9
Transmembrane protein 132A	TMEM132A	12	12	1.2955e-45	13.3
Inverted formin-2	INF2	5	5	3.0538e-34	5.4
WASH complex subunit 7	KIAA1033	7	7	1.2096e-113	5.8
Golgin subfamily A member 7B	GOLGA7B	4	3	3.2145e-13	18
Electroneutral sodium bicarbonate exchanger 1	SLC4A8	6	3	4.354e-17	5.5
Prolyl 3-hydroxylase 1	LEPRE1	4	4	3.2409e-51	5.8
Nucleoside diphosphate kinase;Nucleoside diphosphate kinase B	NME1-NME2;NME2;NME1	17	7	1.256e-251	67.8
UDP-N-acetylhexosamine pyrophosphorylase-like protein 1	UAP1L1	8	6	7.3805e-296	16.2
ADP-ribosylation factor-like protein 13B	ARL13B	3	2	3.6137e-08	8.4
Tubulin beta-8 chain	TUBB8;RP11-631M21.2	11	2	0	28.2
Prolyl endopeptidase-like	PREPL	4	4	1.7787e-07	6.1
TBC1 domain family member 10B	TBC1D10B	13	13	9.2656e-47	20.7
Transmembrane protein 119	TMEM119	5	5	1.1296e-18	19.1
Pyruvate kinase	PKM2	33	3	0	73.8
Raftlin-2	RFTN2	7	6	1.191e-19	15.8
Centrosomal protein of 55 kDa	CEP55	30	30	0	63.4
Pleckstrin homology domain-containing family O member 1	PLEKHO1	6	6	7.6656e-17	12.7
Pyrroline-5-carboxylate reductase 3	PYCRL	6	6	2.6488e-22	25.5
Putative heat shock protein HSP 90-beta 2	HSP90AB2P	13	2	1.9406e-220	27.6
Proline-rich transmembrane protein 3	PRRT3	2	2	1.9e-08	2.3
Probable E3 ubiquitin-protein ligase HERC4	HERC4	12	12	4.0648e-42	13.8
Putative BMP-2-inducible kinase-like protein	BMP2KL	2	2	9.2929e-05	5.4
Meckelin	TMEM67	3	3	1.2098e-08	3.5
Sodium/hydrogen exchanger	SLC9A6	3	2	5.8843e-10	5.7
Presequence protease, mitochondrial	PITRM1	4	4	7.6624e-72	3.5
WD repeat-containing protein 44	WDR44	7	7	2.5366e-27	8.8
Disks large homolog 3	DLG3	5	3	6.3666e-29	4.9
PCI domain-containing protein 2	PCID2	3	3	4.36e-15	9.3
Sorting nexin-21	SNX21	3	3	1.4218e-30	10.7
Protein MEMO1	C2orf4;MEMO1	2	2	1.6896e-10	9
Calcium-activated potassium channel subunit alpha-1	KCNMA1	8	8	3.8565e-38	8.6
Low density lipoprotein receptor adapter protein 1	LDLRAP1	5	5	1.096e-38	24.4
Coiled-coil and C2 domain-containing protein 1B	CC2D1B	11	11	2.8001e-45	13.4
Transmembrane protein 63B	TMEM63B	4	4	1.4815e-09	4.2
E3 ubiquitin-protein ligase HECTD3	HECTD3	10	10	7.1399e-88	13.8
E3 ubiquitin-protein ligase UBR4	UBR4	26	26	0	5
Cancer-related nucleoside-triphosphatase	C1orf57;NTPCR	4	4	2.3189e-22	21.9
Histone H3	HIST2H3PS2	5	1	6.078e-40	31.6
Protocadherin-9	PCDH9	13	13	6.6206e-30	10.8
Protein FAM171A1	FAM171A1	12	12	7.659e-52	19.3
BRO1 domain-containing protein BROX	BROX;C1orf58	18	18	1.2588e-278	52.8
GTP-binding protein Rit1	RIT1	7	7	7.2066e-21	29.7
Rho guanine nucleotide exchange factor 2	ARHGEF2	33	33	0	36.8
Proteasome-associated protein ECM29 homolog	ECM29	13	13	4.7538e-110	7.9
SPRY domain-containing protein 7	SPRYD7	2	2	7.8527e-07	11.2
CD276 antigen	CD276	13	13	0	52.1
E3 ubiquitin-protein ligase RNF213	RNF213	29	28	8.1075e-249	5.8
KN motif and ankyrin repeat domain-containing protein 2	KANK2	5	5	6.4147e-34	6.3
Metalloreductase STEAP3	STEAP3	18	18	0	41.4
Protein FAM91A1	FAM91A1	6	6	1.8334e-50	9.5
TBC1 domain family member 9B	TBC1D9B	5	5	8.2522e-28	3.6
Metallo-beta-lactamase domain-containing protein 2	MBLAC2	4	4	3.3991e-09	16.1
Rho GTPase-activating protein 17	ARHGAP17	5	5	6.9662e-14	5.9
Atlastin-3	ATL3	5	5	4.7617e-25	10.9
IQ motif and SEC7 domain-containing protein 1	IQSEC1	6	6	1.0424e-14	7.2
Ragulator complex protein LAMTOR1	LAMTOR1	2	1	1.0494e-45	15.5
Twinfilin-2	TWF2	11	9	2.1944e-53	37.8
Ras-related protein Rab-12	RAB12	9	9	1.3364e-21	35.7
Transmembrane emp24 domain-containing protein 7	TIRAP3;TMED7;TMED7-TICAM2	6	6	1.8812e-27	15.3
Teneurin-4	ODZ4	65	53	0	24.6
Leucine-rich repeat-containing protein 8E	LRRC8E	2	2	2.8414e-10	2.9
Polymerase I and transcript release factor	PTRF	7	7	7.3239e-34	22.3
Coiled-coil and C2 domain-containing protein 1A	CC2D1A	19	19	3.2941e-76	23.7
Pre-mRNA-processing-splicing factor 8	PRPF8	5	5	2.4564e-90	2.5
Metal transporter CNNM4	CNNM4	7	6	2.5764e-67	9.5
TLD domain-containing protein KIAA1609	KIAA1609	8	8	2.3785e-136	22.6
Serine/threonine-protein kinase ULK3	ULK3	2	2	7.2419e-13	3.4
Inactive rhomboid protein 2	RHBDF2	12	12	5.5749e-48	14.7
La-related protein 1	LARP1	4	4	2.24e-29	4.8
Rapamycin-insensitive companion of mTOR	RICTOR	4	4	6.7834e-24	2.1
Nance-Horan syndrome protein	NHS	15	15	1.2732e-37	10.2
Chondroitin sulfate proteoglycan 4	CSPG4	73	73	0	42.5
DBH-like monooxygenase protein 1	MOXD1	17	17	3.7029e-119	26.1
E3 ubiquitin-protein ligase LRSAM1	LRSAM1	9	9	6.1748e-33	13
Suprabasin	SBSN	3	3	1.1178e-09	17
WD repeat-containing protein 82	WDR82	3	3	5.7752e-27	10.5
Protocadherin Fat 4	FAT4	59	59	0	13.1
Phosphofurin acidic cluster sorting protein 1	PACS1	5	5	2.7841e-14	5.6
CD109 antigen	CD109	45	44	0	33.3
Hydroxysteroid dehydrogenase-like protein 2	HSDL2	3	3	1.0525e-42	7.2
Sialic acid-binding Ig-like lectin 15	SIGLEC15	12	12	3.3887e-63	50
Sulfhydryl oxidase 2	QSOX2	3	3	1.9954e-35	3.7
Lipoma HMGIC fusion partner-like 2 protein	LHFPL2	5	5	1.1648e-173	21.1
TOM1-like protein 2	TOM1L2	4	4	1.283e-18	7.7
Vacuolar protein sorting-associated protein 13C	VPS13C	4	3	1.2459e-12	1.2
MOB kinase activator 3C	MOB3C	2	2	5.646e-17	8.8
Copine-2	CPNE2	3	3	3.4081e-25	5.8
ATP-binding cassette sub-family F member 2	ABCF2	17	17	8.276e-73	28.7
Butyrophilin subfamily 2 member A1	BTN2A1	11	11	7.0046e-188	21.8
Staphylococcal nuclease domain-containing protein 1	SND1	42	42	0	52
Synaptic vesicle glycoprotein 2A	SV2A	4	4	2.2842e-10	6.1
Basic leucine zipper and W2 domain-containing protein 1	BZW1	13	12	2.0285e-46	25.8
Ras-related GTP-binding protein A;Ras-related GTP-binding protein B	RRAGA;RRAGB	6	6	2.1195e-178	20.4
Cytoplasmic FMR1-interacting protein 1	CYFIP1	47	23	0	39.2
Serine/threonine-protein kinase TAO1	TAOK1	17	14	1.6408e-57	18.2
Charged multivesicular body protein 1b	CHMP1B	7	7	7.8509e-25	26.1
G protein-regulated inducer of neurite outgrowth 1	GPRIN1	22	22	1.9316e-56	24.9
Zinc finger CCCH-type antiviral protein 1	ZC3HAV1	35	34	8.1736e-115	40.8
MAM domain-containing protein 2	MAMDC2	10	10	1.4664e-30	16.5
Neuronal growth regulator 1	NEGR1	8	8	1.0811e-33	27.1
UPF0505 protein C16orf62	C16orf62	8	8	6.3478e-54	7.7
L-xylulose reductase	DCXR	5	5	2.9735e-15	19.7
Golgin subfamily A member 7	GOLGA7	7	6	2.1366e-63	54
SLIT-ROBO Rho GTPase-activating protein 1	SRGAP1	13	10	1.2835e-241	13.2
E3 ubiquitin-protein ligase HUWE1	HUWE1	8	8	5.7255e-150	2.1
Tetratricopeptide repeat protein 7B	TTC7B	14	14	1.1039e-115	18.3
Fermitin family homolog 3	FERMT3	10	10	7.3834e-35	17.8
Vacuolar protein-sorting-associated protein 36	VPS36	3	3	1.1932e-15	7.8
Cullin-associated NEDD8-dissociated protein 1	CAND1	44	44	0	41.4
SEC14 domain and spectrin repeat-containing protein 1	SESTD1	3	3	6.6564e-12	4.7
COMM domain-containing protein 7	COMMD7	3	3	2.4265e-10	16
	VCAN	16	1	0	44.1
Liprin-beta-1	PPFIBP1	28	26	1.1089e-95	30
Histone-arginine methyltransferase CARM1	CARM1	6	6	1.5337e-19	9.9
COMM domain-containing protein 2	COMMD2	2	2	1.7375e-08	9
Xylosyltransferase 1	XYLT1	11	11	2.1057e-37	12.3
HEAT repeat-containing protein 2	HEATR2	3	3	2.0911e-26	4.2
Syntaxin-12	STX12	8	8	2.6115e-140	34.8
RELT-like protein 1	RELL1	6	6	1.512e-23	31
Phospholipase D3	PLD3	5	5	7.0135e-17	9.8
LIX1-like protein	LIX1L	3	3	3.147e-13	10.1
Protein AHNAK2	AHNAK2	4	4	6.7898e-17	7
Formin-like protein 3	FMNL3	18	10	1.8183e-169	16.3
WD repeat and FYVE domain-containing protein 1	WDFY1	4	4	1.913e-13	12.9
Protein NOXP20	FAM114A1;DKFZp686F20250	5	5	1.0344e-15	12.1
DCN1-like protein 3	DCUN1D3	8	8	2.3711e-65	31.9
Leucine-rich repeat-containing protein 8A	LRRC8A	7	7	2.4934e-20	10.1
Ubiquitin-conjugating enzyme E2 variant 3	UEVLD	10	10	6.2709e-26	21.4
Exocyst complex component 8	EXOC8	5	5	5.5862e-22	6.2
Uncharacterized protein KIAA2013	KIAA2013	4	4	1.1163e-07	6
Ankyrin repeat domain-containing protein 13A	ANKRD13A	4	4	5.8069e-11	8.6
Phosphatase and actin regulator 4	PHACTR4	13	13	2.1776e-27	24.1
Dyslexia-associated protein KIAA0319-like protein	KIAA0319L	13	13	5.7757e-39	13.3
Probable G-protein coupled receptor 115	GPR115	6	6	1.4363e-24	10.2
Netrin receptor UNC5B	UNC5B	17	17	2.0562e-80	19.8
Probable palmitoyltransferase ZDHHC14	ZDHHC14	3	3	1.0705e-06	6.6
DBIRD complex subunit KIAA1967	KIAA1967	3	3	6.6531e-114	3.5
Nuclear pore complex protein Nup93	NUP93	5	5	1.1497e-22	6.1
Leucine-rich repeat-containing protein 47	LRRC47	3	3	3.3783e-16	5.7
Activating signal cointegrator 1 complex subunit 3	ASCC3	2	2	1.0762e-33	1.1
EH domain-binding protein 1-like protein 1	EHBP1L1	11	9	1.3686e-56	8.1
1-phosphatidylinositol 4,5-bisphosphate phosphodiesterase delta-3	PLCD3	10	10	9.29e-74	18
MICAL-like protein 1	MICALL1	10	9	3.26e-30	12.3
Misshapen-like kinase 1	MINK1	34	18	2.3425e-148	27
Arrestin domain-containing protein 1	ARRDC1	10	10	8.8863e-66	27.9
Protein FAM63A	FAM63A	5	5	6.0726e-15	9.7
ADAMTS-like protein 1	ADAMTSL1	7	7	3.6293e-42	4
Cyclin-Y-like protein 1	CCNYL1	3	3	4.3001e-20	9.2
Protein enabled homolog	ENAH	3	3	1.3906e-12	6.6
Leucine-rich repeat-containing protein 57	LRRC57	8	8	5.6466e-36	37.7
Probable phospholipid-transporting ATPase IG	ATP11C	24	24	8.7247e-150	22.5
Golgi membrane protein 1	GOLM1	4	4	2.1242e-09	8.7
Procollagen galactosyltransferase 1	GLT25D1	8	8	4.1732e-97	13.5
UDP-glucuronic acid decarboxylase 1	UXS1	2	2	1.0148e-28	4.3
Cyclin-Y	CCNY	7	7	5.5711e-99	26.4
LRRN4 C-terminal-like protein	LRRN4CL	6	6	5.7521e-62	37
EH domain-binding protein 1	EHBP1	5	3	5.201e-22	4.5
Metal transporter CNNM3	CNNM3	10	9	1.0026e-53	14.1
Zinc transporter 7	SLC30A7	2	2	5.0763e-08	6.9
F-box only protein 22	FBXO22	2	2	3.6646e-12	6.2
N-acylneuraminate cytidylyltransferase	CMAS	5	5	1.136e-69	11.5
Syntaxin-binding protein 6	STXBP6	6	6	9.8089e-17	29
Neuroligin-2	NLGN2	4	2	2.3726e-26	5.9
Tetraspanin-14	TSPAN14	8	8	5.9695e-246	24.4
Small VCP/p97-interacting protein	SVIP	5	5	1.137e-50	44.2
Vang-like protein 1	VANGL1	10	10	7.521e-47	23.5
Josephin-2	JOSD2	2	2	4.9779e-06	13.8
Overexpressed in colon carcinoma 1 protein	OCC1	3	3	1.0376e-24	22.2
WD repeat-containing protein 48	WDR48	10	10	4.646e-23	18.5
Nuclear protein localization protein 4 homolog	NPLOC4	4	4	1.8343e-16	6.6
Adenosine 3-phospho 5-phosphosulfate transporter 1	SLC35B2	4	4	1.7975e-13	10
T-cell immunomodulatory protein	ITFG1	7	7	9.8599e-40	12.4
Phosphatidylinositol 5-phosphate 4-kinase type-2 gamma	PIP4K2C	7	7	7.5383e-35	20.7
Retinol dehydrogenase 11	RDH11	5	5	4.1508e-21	17.9
Phosphatidylinositol 3,4,5-trisphosphate-dependent Rac exchanger 1 protein	PREX1	3	3	4.7215e-09	2.1
CD99 antigen-like protein 2	CD99L2	8	8	7.4038e-100	45.8
Pleckstrin homology domain-containing family O member 2	PLEKHO2	13	13	1.8567e-180	31
Disks large homolog 5	DLG5	22	22	2.6993e-64	11.8
Glucosamine-6-phosphate isomerase 2	GNPDA2	6	3	2.4703e-37	26.1
E3 ubiquitin-protein ligase RNF128	RNF128	4	4	5.2814e-16	11.9
Rho guanine nucleotide exchange factor 40	ARHGEF40	2	2	2.6688e-11	1.3
Leucine-rich repeat-containing protein 15	LRRC15	13	13	0	25.5
Fibroblast growth factor receptor substrate 2	FRS2	4	4	7.6649e-07	9.1
Protein KIAA1199	KIAA1199	26	26	3.6302e-133	23
Programmed cell death 6-interacting protein	PDCD6IP	77	71	0	75.3
Sodium-dependent phosphate transporter 1	SLC20A1	15	13	6.775e-105	20.8
Ubiquitin domain-containing protein 2	UBTD2	6	3	1.0776e-13	25.6
Protein BRICK1	BRK1	9	9	1.4264e-100	78.7
Pleckstrin homology-like domain family A member 1	PHLDA1	4	3	6.9132e-15	8
Sorting nexin-33	SNX33	11	11	3.6671e-54	18.3
MIT domain-containing protein 1	MITD1	10	10	1.8772e-149	33.7
Choline transporter-like protein 1	SLC44A1	19	19	0	26.6
Ataxin-2-like protein	ATXN2L	3	3	1.3084e-20	2.3
Nesprin-2	SYNE2	2	2	1.9437e-06	0.3
Voltage-dependent calcium channel gamma-8 subunit	CACNG8	3	3	1.4467e-15	10.8
DnaJ homolog subfamily C member 9	DNAJC9	2	2	5.9324e-19	7.7
Titin	TTN	11	11	9.6099e-31	0.4
Immunity-related GTPase family Q protein	IRGQ	3	3	2.2308e-14	7.4
Acid sphingomyelinase-like phosphodiesterase 3b	SMPDL3B	3	3	7.5707e-07	8.6
ATP-dependent RNA helicase DDX1	DDX1	5	5	6.5938e-78	8.2
Protein FAM3C	FAM3C	4	4	5.294e-25	19.4
Y+L amino acid transporter 2	SLC7A6	5	4	5.2751e-17	10.5
Golgi-specific brefeldin A-resistance guanine nucleotide exchange factor 1	GBF1	10	10	5.597e-186	6
Nicastrin	NCSTN	8	8	1.445e-102	13.5
Transmembrane 9 superfamily member 4	TM9SF4	8	8	4.5535e-42	10
Engulfment and cell motility protein 1	ELMO1	10	10	4.3335e-22	11.8
Protein FAM168A	FAM168A	3	3	7.8155e-09	14.8
AP-3 complex subunit sigma-1	AP3S1	3	3	2.7537e-09	18.7
Protein NDRG1	NDRG1	14	14	0	57.4
Heat shock protein 105 kDa	HSPH1	16	13	7.7639e-96	19.3
Translational activator GCN1	GCN1L1	64	64	0	24.2
Nuclear pore complex protein Nup205	NUP205	6	6	7.4417e-31	2.9
Poliovirus receptor-related protein 2	PVRL2	13	13	0	30.3
USP6 N-terminal-like protein	USP6NL	8	8	2.2709e-26	12.1
Serine protease HTRA1	HTRA1	29	29	0	59.4
Actin-related protein 2/3 complex subunit 1A	ARPC1A	9	8	2.386e-53	20.8
Signal transducing adapter molecule 1	STAM	7	5	6.8384e-138	14.6
DNA repair protein RAD50	RAD50	6	6	2.4526e-39	4.7
Osteoclast-stimulating factor 1	OSTF1	6	6	3.9354e-179	35.5
Rho guanine nucleotide exchange factor 1	ARHGEF1	9	9	6.5206e-62	11
Golgi apparatus protein 1	GLG1	2	2	1.4018e-24	1.7
Regulator of nonsense transcripts 1	UPF1	11	11	2.5288e-78	10.4
COP9 signalosome complex subunit 5	COPS5	3	3	6.5034e-41	10.8
Ras-related protein Rab-8B	RAB8B	10	5	5.4418e-265	46.4
Transportin-1	TNPO1	11	6	9.5521e-65	13.5
Ninjurin-1	NINJ1	2	2	6.1089e-61	21.1
Probable ubiquitin carboxyl-terminal hydrolase FAF-X;Probable ubiquitin carboxyl-terminal hydrolase FAF-Y	USP9X;USP9Y	22	22	1.9712e-221	10.2
Cullin-5	CUL5	5	5	6.5267e-23	7.4
Protein tyrosine phosphatase type IVA 1	PTP4A1	4	1	3.0879e-22	24.3
Secretory carrier-associated membrane protein 4	SCAMP4	3	3	5.9238e-41	12.2
Protein kinase C delta-binding protein	PRKCDBP	2	2	8.6622e-29	10
Immunoglobulin superfamily member 8	IGSF8	32	32	0	54.5
Proteasome assembly chaperone 2	PSMG2	4	4	5.1916e-10	14.8
Endoplasmic reticulum-Golgi intermediate compartment protein 1	ERGIC1	3	3	1.5516e-13	11.4
Exocyst complex component 4	EXOC4	20	20	1.7192e-103	24.6
Fermitin family homolog 2	FERMT2	29	27	0	47.6
Peptidyl-prolyl cis-trans isomerase FKBP10	FKBP10	6	6	6.8682e-17	10.3
SH3 domain-containing kinase-binding protein 1	SH3KBP1	9	9	4.2391e-40	14.3
Solute carrier organic anion transporter family member 4A1	SLCO4A1	9	9	5.6933e-37	11.8
Gamma-secretase subunit APH-1A	APH1A	3	3	2.0769e-06	8.3
Axin interactor, dorsalization-associated protein	AIDA	9	9	1.8525e-115	37.3
ADP-ribosylation factor-like protein 8A	ARL8A	5	2	1.4216e-156	30.6
MOB kinase activator 3A	MOB3A	7	7	3.2083e-48	34.6
Dedicator of cytokinesis protein 10	DOCK10;DOCK10.2	77	72	0	38
Aldose 1-epimerase	GALM	4	4	1.3657e-12	14
Inactive rhomboid protein 1	RHBDF1	12	12	1.9176e-52	15.2
Coiled-coil domain-containing protein 124	CCDC124	3	3	1.8823e-09	16.6
Optineurin	OPTN	2	2	1.3638e-06	3.3
AP-2 complex subunit mu	AP2M1	22	22	1.3172e-157	55.9
Gamma-tubulin complex component 3	TUBGCP3	16	16	0	14.2
Ras-related protein Rab-39B	RAB39B	7	6	1.5434e-25	38.5
RING finger and SPRY domain-containing protein 1	RSPRY1	9	9	8.4121e-51	17.5
F-box only protein 17	FBXO17	3	2	5.9936e-09	12.9
KIF1-binding protein	KIAA1279	5	5	2.5435e-15	9.7
Probable proline racemase	C14orf149	4	4	3.8155e-15	14.4
Multivesicular body subunit 12A	FAM125A	9	9	3.3094e-109	42.9
Protein dispatched homolog 1	DISP1	2	2	2.6443e-10	1.6
Protein S100-A16	S100A16	6	6	6.5009e-65	64.1
Charged multivesicular body protein 6	CHMP6	5	5	4.2737e-71	23.4
Serine dehydratase-like	SDSL	4	4	3.6954e-26	13.1
Vacuolar-sorting protein SNF8	SNF8	3	3	6.4151e-08	13.6
Protein phosphatase 1 regulatory subunit 16A	PPP1R16A	4	4	1.4438e-20	9.1
Mannose-1-phosphate guanyltransferase alpha	GMPPA	8	8	6.9236e-169	23.3
E3 ubiquitin-protein ligase Itchy homolog;E3 ubiquitin-protein ligase	ITCH	23	19	1.1589e-121	28.6
Kin of IRRE-like protein 1	KIRREL	21	21	2.6035e-126	37.3
Leucine-rich repeats and immunoglobulin-like domains protein 1	LRIG1	11	11	1.2223e-63	12
Conserved oligomeric Golgi complex subunit 3	COG3	4	4	2.3309e-90	5.1
Solute carrier family 35 member E1	SLC35E1	2	2	4.6246e-09	5.1
Exocyst complex component 2	EXOC2	7	7	2.163e-23	7.4
Cytosolic non-specific dipeptidase	CNDP2	9	9	1.0852e-68	20.2
Sorting nexin-27	SNX27	7	7	3.8126e-38	14.6
Tripartite motif-containing protein 47	TRIM47	9	9	7.5917e-79	16.9
Dedicator of cytokinesis protein 7	DOCK7	13	12	1.9902e-111	7.3
Leucine-rich repeat-containing protein 7	LRRC7	3	2	1.1081e-07	2
Importin-9	IPO9	8	8	1.574e-165	9.6
Discoidin, CUB and LCCL domain-containing protein 2	DCBLD2	18	18	9.3265e-195	28.5
E3 ubiquitin-protein ligase NEDD4-like;E3 ubiquitin-protein ligase	NEDD4L	18	15	2.5828e-60	20.9
Formin-like protein 2	FMNL2	28	20	2.3662e-101	26
Transmembrane protein 237	TMEM237	6	6	8.4538e-18	18.1
MHC class I polypeptide-related sequence A	MICA	8	8	3.998e-22	19
Sodium-coupled neutral amino acid transporter 2	SLC38A2	6	6	3.9984e-276	14.2
Vacuolar protein sorting-associated protein 35	VPS35	20	20	0	29.6
Vacuolar protein sorting-associated protein 13A	VPS13A	4	4	8.444e-09	1.6
TP53-regulating kinase	TP53RK	2	2	3.6243e-10	6.7
Myeloid-associated differentiation marker	MYADM	2	2	1.6514e-37	10.2
Centrosomal protein of 89 kDa	CEP89	5	5	5.8706e-43	9.6
RUN and FYVE domain-containing protein 1	RUFY1	3	3	2.6012e-16	4
MMS19 nucleotide excision repair protein homolog	MMS19	7	7	1.2928e-265	7.3
Niban-like protein 1	FAM129B	39	39	0	57
Tubulin-folding cofactor B	TBCB	7	7	3.0838e-20	27
Proteasome subunit beta type-7	PSMB7	7	7	0	26.4
26S proteasome non-ATPase regulatory subunit 1	PSMD1	19	19	0	24.1
Prefoldin subunit 5	PFDN5	4	4	3.0822e-59	27.3
Protein DJ-1	PARK7	16	16	0	91
Synaptic vesicle membrane protein VAT-1 homolog	VAT1	18	18	0	59.3
Plakophilin-4	PKP4	5	4	1.233e-11	4.7
P2X purinoceptor 7;P2X purinoceptor	P2RX7	6	6	5.4698e-43	11.9
Protein S100-A13	S100A13	8	8	9.2802e-236	73.5
Translin-associated protein X	TSNAX	7	7	1.2632e-26	25.2
Tetratricopeptide repeat protein 1	TTC1	2	2	3.8577e-06	6.5
DnaJ homolog subfamily C member 7	DNAJC7	19	19	1.1434e-54	34.4
Oncostatin-M-specific receptor subunit beta	OSMR	2	2	2.7786e-05	1.5
Calcium-binding protein p22	CHP	10	10	3.0928e-133	53.3
Monoglyceride lipase	MGLL	8	8	5.8912e-53	33.3
3-hydroxyacyl-CoA dehydrogenase type-2	HSD17B10	6	6	0	36.8
Gamma-soluble NSF attachment protein	NAPG	15	15	5.9005e-52	42
Transmembrane 9 superfamily member 2	TM9SF2	10	10	0	17.2
Tumor susceptibility gene 101 protein	TSG101	25	25	0	51
T-complex protein 1 subunit eta	CCT7	20	20	0	40.9
Endophilin-A2	SH3GL1	28	28	0	63.6
Telomerase protein component 1	TEP1	8	8	0	3.7
Growth/differentiation factor 15	GDF15	9	9	4.7947e-302	37.3
Protein NipSnap homolog 1	NIPSNAP1	3	3	6.1064e-64	10.9
Actin-related protein 2/3 complex subunit 5-like protein	ARPC5L	3	2	5.9185e-17	21.6
Programmed cell death 1 ligand 2	PDCD1LG2	5	5	1.3212e-29	21.6
Apolipoprotein L2	APOL2	4	4	9.6588e-102	8.2
Myb-binding protein 1A	MYBBP1A	7	7	0	4.7
Fermitin family homolog 1	FERMT1	3	1	1.0167e-12	3.7
Coronin-1B	CORO1B	8	7	5.3722e-77	14.1
Thioredoxin domain-containing protein 17	TXNDC17	5	5	1.4897e-18	44.7
Vacuolar protein-sorting-associated protein 25	VPS25	5	5	5.0822e-16	25
Apoptosis-inducing factor 2	AIFM2	5	5	3.5637e-23	12.1
Migration and invasion enhancer 1	MIEN1	3	3	2.9729e-11	25.2
Protein pelota homolog	PELO	3	3	2.2578e-17	9.4
Endoplasmic reticulum resident protein 44	ERP44	3	3	4.4516e-15	6.2
Extended synaptotagmin-1	ESYT1	2	2	2.405e-14	2.1
COP9 signalosome complex subunit 4	COPS4	14	14	6.5023e-62	42.6
Synaptotagmin-11	SYT11	3	3	4.9754e-19	8.4
Alanyl-tRNA editing protein Aarsd1	AARSD1	2	2	4.5571e-09	3.4
Leucine-rich repeat-containing protein 1	LRRC1	8	5	1.2953e-136	17.4
Phosphatidylinositol 4-kinase type 2-alpha	PI4K2A	14	14	0	31.5
CDK5 and ABL1 enzyme substrate 2	CABLES2	2	2	7.521e-05	4
Plasma alpha-L-fucosidase	FUCA2	3	3	6.6755e-78	5.1
Tubulin beta-6 chain	TUBB6	24	10	0	59.9
Heterogeneous nuclear ribonucleoprotein U-like protein 1	HNRNPUL1	5	5	2.7104e-49	7
Programmed cell death protein 10	PDCD10	11	11	1.5688e-162	48.1
3-hydroxybutyrate dehydrogenase type 2	BDH2	4	3	2.2505e-33	22
THUMP domain-containing protein 3	THUMPD3	4	4	1.2254e-13	8.7
1,2-dihydroxy-3-keto-5-methylthiopentene dioxygenase	ADI1	4	4	1.7224e-11	31.3
Alpha N-terminal protein methyltransferase 1A	METTL11A	4	4	6.8291e-17	17
Transmembrane protein 109	TMEM109	3	3	2.9769e-12	12.8
Transmembrane emp24 domain-containing protein 9	TMED9	6	6	5.2129e-24	25.5
GTP-binding protein 2	GTPBP2	5	5	7.4323e-22	9.3
Junctional adhesion molecule C	JAM3	7	7	1.5706e-32	17.7
[truncated: 311 more rows]
